# Supplementary material for: Separator with high ionic conductivity enables electrochemical capacitors to line-filter at high power
Source: Nat Commun. 2025 Mar 20;16:2772. doi: 10.1038/s41467-025-58064-2 (PMC11926240; doi:10.1038/s41467-025-58064-2)
Supplement: Supplementary file 5 — Supplementary Dataset 1 [file 41467_2025_58064_MOESM5_ESM.txt]

@<TRIPOS>MOLECULE
structure
228 249 0 0 0 
SMALL
USER_CHARGES


@<TRIPOS>ATOM
1 C 8.35801 3.83802 -0.948707 C.3 0 **** 0
2 C 9.73913 3.35386 -1.43545 C.3 0 **** 0
3 O 10.6964 4.51392 -1.45628 O.3 0 **** 0
4 C 10.296 5.3867 -2.62471 C.3 0 **** 0
5 C 8.78793 5.23415 -2.93075 C.3 0 **** 0
6 C 8.02421 5.19491 -1.59812 C.3 0 **** 0
7 O 8.50143 6.33356 -0.731035 O.3 0 **** 0
8 O 7.35865 2.7972 -1.39394 O.3 0 **** 0
9 O 10.6622 6.81215 -2.28004 O.3 0 **** 0
10 C -1.50112 0.232682 0.842675 C.2 0 **** 0
11 C -1.07738 -1.06892 0.135663 C.2 0 **** 0
12 C 0.396809 -1.22013 -0.270653 C.2 0 **** 0
13 C 1.32658 0.00701416 -0.263461 C.2 0 **** 0
14 C 0.746096 1.39803 0.0630205 C.2 0 **** 0
15 C -0.722983 1.52221 0.51656 C.2 0 **** 0
16 C 2.81435 -0.155372 -0.634012 C.2 0 **** 0
17 C 3.3736 -1.55171 -0.975687 C.2 0 **** 0
18 C 2.44056 -2.77938 -0.959645 C.2 0 **** 0
19 C 0.94261 -2.60097 -0.654633 C.2 0 **** 0
20 C -0.0074155 -3.80902 -0.698193 C.2 0 **** 0
21 C -1.52568 -3.6115 -0.518565 C.2 0 **** 0
22 C -2.07628 -2.2145 -0.175332 C.2 0 **** 0
23 C 3.00436 -4.18847 -1.22587 C.2 0 **** 0
24 C 2.07147 -5.41332 -1.14789 C.2 0 **** 0
25 C 0.56254 -5.21639 -0.913771 C.2 0 **** 0
26 C 4.85777 -1.71916 -1.35725 C.3 0 **** 0
27 C -3.36247 0.671523 -0.451172 C.2 0 **** 0
28 C -4.22028 -0.580016 -0.221055 C.2 0 **** 0
29 C -3.60648 -1.99222 -0.191164 C.2 0 **** 0
30 C -4.55851 -3.20598 -0.214497 C.2 0 **** 0
31 C -4.01869 -4.59615 -0.655597 C.2 0 **** 0
32 C -2.48678 -4.80347 -0.727273 C.2 0 **** 0
33 C -0.375083 -6.43063 -0.8606 C.2 0 **** 0
34 C -1.90273 -6.2097 -0.978001 C.2 0 **** 0
35 C 5.76379 -1.35342 -0.165808 C.2 0 **** 0
36 O 5.75216 -2.20694 1.07957 O.co2 0 **** 0
37 O 6.71952 -0.187526 -0.267471 O.co2 0 **** 0
38 C 7.77805 -0.355609 0.796257 C.3 0 **** 0
39 C 8.60225 -1.62559 0.513387 C.3 0 **** 0
40 O 9.35782 -1.47271 -0.787255 O.3 0 **** 0
41 C 10.2188 -0.230592 -0.819238 C.3 0 **** 0
42 C 9.36359 1.02288 -0.57079 C.3 0 **** 0
43 C 8.70036 0.876889 0.812175 C.3 0 **** 0
44 O 9.50803 -1.90475 1.69152 O.3 0 **** 0
45 C 9.48701 -4.12555 0.565991 C.3 0 **** 0
46 C 10.2612 -5.43711 0.31402 C.3 0 **** 0
47 C 11.6586 -5.11901 -0.261442 C.3 0 **** 0
48 O 12.4023 -4.16231 0.639383 O.3 0 **** 0
49 C 11.6457 -2.87397 0.838822 C.3 0 **** 0
50 C 10.2863 -3.1843 1.48457 C.3 0 **** 0
51 O 7.88792 2.10537 1.14065 O.3 0 **** 0
52 O 10.2803 2.22376 -0.590145 O.3 0 **** 0
53 O 11.2792 -0.274055 0.250642 O.3 0 **** 0
54 O 12.442 -2.0002 1.77966 O.3 0 **** 0
55 O 8.16276 -4.41563 1.23153 O.3 0 **** 0
56 O 12.575 -6.32015 -0.364052 O.3 0 **** 0
57 C 11.282 -9.74212 0.280073 C.3 0 **** 0
58 C 12.732 -10.1339 0.643087 C.3 0 **** 0
59 O 13.7219 -9.20713 -0.026096 O.3 0 **** 0
60 C 13.0275 -8.64405 -1.23566 C.3 0 **** 0
61 C 11.9558 -7.62592 -0.797991 C.3 0 **** 0
62 C 11.1715 -8.21438 0.392954 C.3 0 **** 0
63 C 9.46687 -6.26718 -0.718256 C.3 0 **** 0
64 O 8.09569 -6.63947 -0.206998 O.3 0 **** 0
65 O 11.7974 -7.79796 1.70178 O.3 0 **** 0
66 O 10.3468 -10.4391 1.23795 O.3 0 **** 0
67 O 12.9469 -10.0352 2.13489 O.3 0 **** 0
68 O 13.9992 -7.98144 -2.18206 O.3 0 **** 0
69 C 0.245012 -7.83307 -0.673497 C.2 0 **** 0
70 C 1.73216 -8.05004 -1.01319 C.2 0 **** 0
71 C 2.64138 -6.8368 -1.28728 C.2 0 **** 0
72 C -2.83683 -7.36081 -1.40063 C.2 0 **** 0
73 C -2.24384 -8.71252 -1.84227 C.2 0 **** 0
74 C -0.551733 -8.97966 -0.0170965 C.2 0 **** 0
75 C -4.36393 -7.15176 -1.41912 C.2 0 **** 0
76 C -4.96302 -5.78412 -1.01559 C.2 0 **** 0
77 C -6.49958 -5.65732 -0.957231 C.2 0 **** 0
78 C -7.20903 -4.30763 -1.12406 C.2 0 **** 0
79 C -6.62757 -1.66439 0.0271993 C.2 0 **** 0
80 C -5.73163 -0.417485 -0.0391801 C.2 0 **** 0
81 C -6.33776 0.990634 0.0826315 C.2 0 **** 0
82 C -5.40559 2.213 0.211841 C.2 0 **** 0
83 C -3.88431 2.02199 0.0541994 C.2 0 **** 0
84 C -2.90984 3.14823 0.468162 C.2 0 **** 0
85 C -1.37859 2.92329 0.595459 C.2 0 **** 0
86 C -8.61777 -4.11239 -0.544223 C.2 0 **** 0
87 C -9.12601 -2.70222 -0.182905 C.2 0 **** 0
88 C -8.16612 -1.49445 -0.0575353 C.2 0 **** 0
89 C -3.16391 -9.92368 -2.05838 C.2 0 **** 0
90 C -4.68749 -9.742 -1.99341 C.2 0 **** 0
91 C -5.2854 -8.33677 -1.80583 C.2 0 **** 0
92 C -6.78837 -8.14356 -2.09368 C.2 0 **** 0
93 C -8.77554 -0.079428 0.0307025 C.2 0 **** 0
94 C -7.86475 1.15891 0.135575 C.2 0 **** 0
95 O -2.67927 0.255546 1.79254 O.3 0 **** 0
96 O -5.99131 -3.0233 0.247873 O.3 0 **** 0
97 O 0.0462269 -10.364 0.0527836 O.co2 0 **** 0
98 O -1.87709 -8.70144 0.652441 O.co2 0 **** 0
99 H 8.30651 3.96629 0.182372 H 0 **** 0
100 H 9.63882 3.00097 -2.51493 H 0 **** 0
101 H 10.8733 5.09448 -3.56323 H 0 **** 0
102 H 8.58325 4.24694 -3.46285 H 0 **** 0
103 H 8.45928 6.1032 -3.59091 H 0 **** 0
104 H 6.89433 5.27285 -1.72821 H 0 **** 0
105 H 7.99285 6.28709 0.254489 H 0 **** 0
106 H 6.33888 3.10487 -1.08212 H 0 **** 0
107 H 10.1563 7.13357 -1.34736 H 0 **** 0
108 H 1.39217 2.33025 -0.0514166 H 0 **** 0
109 H 3.50057 0.754721 -0.654424 H 0 **** 0
110 H 4.11394 -4.32701 -1.4483 H 0 **** 0
111 H 5.10157 -1.03982 -2.23978 H 0 **** 0
112 H 5.04451 -2.80446 -1.65323 H 0 **** 0
113 H -2.29936 0.577274 -0.850425 H 0 **** 0
114 H 7.26237 -0.463217 1.80733 H 0 **** 0
115 H 7.88321 -2.50392 0.414142 H 0 **** 0
116 H 10.7234 -0.148838 -1.83805 H 0 **** 0
117 H 8.57325 1.11641 -1.38652 H 0 **** 0
118 H 9.50636 0.738422 1.6064 H 0 **** 0
119 H 9.3115 -3.5987 -0.429489 H 0 **** 0
120 H 10.3815 -6.00346 1.29606 H 0 **** 0
121 H 11.525 -4.64237 -1.28829 H 0 **** 0
122 H 11.4908 -2.34968 -0.161708 H 0 **** 0
123 H 10.472 -3.68517 2.49143 H 0 **** 0
124 H 8.5564 2.99092 1.16089 H 0 **** 0
125 H 10.7952 -0.331336 1.2479 H 0 **** 0
126 H 11.8755 -1.0711 1.99784 H 0 **** 0
127 H 7.61878 -3.46516 1.4124 H 0 **** 0
128 H 11.0314 -10.035 -0.79283 H 0 **** 0
129 H 12.9054 -11.2144 0.323534 H 0 **** 0
130 H 12.5181 -9.51868 -1.7603 H 0 **** 0
131 H 11.2835 -7.46187 -1.70391 H 0 **** 0
132 H 10.0936 -7.84769 0.361102 H 0 **** 0
133 H 10.0243 -7.22924 -0.95836 H 0 **** 0
134 H 9.35608 -5.6605 -1.67707 H 0 **** 0
135 H 7.48523 -5.72491 -0.0609377 H 0 **** 0
136 H 11.2436 -8.27083 2.53944 H 0 **** 0
137 H 10.5949 -10.134 2.27617 H 0 **** 0
138 H 14.4937 -7.13245 -1.66522 H 0 **** 0
139 H 2.17045 -9.10245 -1.00969 H 0 **** 0
140 H 3.74301 -6.99096 -1.53617 H 0 **** 0
141 H -1.11673 -8.828 -1.96249 H 0 **** 0
142 H -6.63958 -3.415 -1.54698 H 0 **** 0
143 H -5.83539 3.24217 0.446837 H 0 **** 0
144 H -3.33179 4.18378 0.689683 H 0 **** 0
145 H -0.702161 3.83542 0.695064 H 0 **** 0
146 H -9.28546 -5.01829 -0.362618 H 0 **** 0
147 H -10.239 -2.54675 0.00830279 H 0 **** 0
148 H -2.71838 -10.9485 -2.28428 H 0 **** 0
149 H -5.37527 -10.6357 -2.16017 H 0 **** 0
150 O -7.75053 -9.2709 -1.80558 O.co2 0 **** 0
151 H -9.90805 0.0505186 0.022039 H 0 **** 0
152 H -8.32199 2.19792 0.239391 H 0 **** 0
153 H -3.04568 1.2977 1.89916 H 0 **** 0
154 H -2.02795 -7.60456 0.730845 H 0 **** 0
155 C -14.7228 -1.0807 -8.27855 C.3 0 **** 0
156 C -13.2621 -0.800504 -7.8717 C.3 0 **** 0
157 O -12.9142 0.625101 -8.20095 O.3 0 **** 0
158 C -12.7873 0.705434 -9.70619 C.3 0 **** 0
159 C -13.6742 -0.362233 -10.3886 C.3 0 **** 0
160 C -15.0163 -0.425419 -9.64255 C.3 0 **** 0
161 O -15.5326 0.980452 -9.45859 O.3 0 **** 0
162 O -14.8546 -2.58149 -8.38033 O.3 0 **** 0
163 O -13.1675 2.10724 -10.1237 O.3 0 **** 0
164 O -14.6814 -4.57102 -4.51143 O.3 0 **** 0
165 C -13.2431 -4.21709 -4.21893 C.3 0 **** 0
166 C -12.3126 -5.11079 -5.05827 C.3 0 **** 0
167 O -12.6047 -4.88417 -6.52485 O.3 0 **** 0
168 C -12.4059 -3.43429 -6.91604 C.3 0 **** 0
169 C -13.3183 -2.52983 -6.06922 C.3 0 **** 0
170 C -12.9969 -2.74253 -4.58026 C.3 0 **** 0
171 O -10.874 -4.76336 -4.76061 O.3 0 **** 0
172 C -10.156 -6.91421 -3.79646 C.3 0 **** 0
173 C -9.20521 -8.10265 -4.01507 C.3 0 **** 0
174 C -9.62763 -8.83658 -5.29884 C.3 0 **** 0
175 O -9.4742 -7.90811 -6.4788 O.3 0 **** 0
176 C -10.3461 -6.68733 -6.30031 C.3 0 **** 0
177 C -9.98271 -5.95949 -4.99073 C.3 0 **** 0
178 O -13.8921 -1.85755 -3.74709 O.3 0 **** 0
179 O -13.0527 -1.08225 -6.40393 O.3 0 **** 0
180 O -10.9796 -2.98781 -6.6988 O.3 0 **** 0
181 O -10.1272 -5.77322 -7.4819 O.3 0 **** 0
182 O -9.79474 -6.18746 -2.52317 O.3 0 **** 0
183 O -8.75569 -10.0567 -5.47218 O.3 0 **** 0
184 C -10.9785 -12.4848 -7.20563 C.3 0 **** 0
185 C -10.3238 -13.5998 -6.35819 C.3 0 **** 0
186 O -8.94656 -13.1848 -5.88856 O.3 0 **** 0
187 C -8.4509 -12.1596 -6.87134 C.3 0 **** 0
188 C -9.22482 -10.8404 -6.67397 C.3 0 **** 0
189 C -10.7228 -11.1501 -6.48906 C.3 0 **** 0
190 C -7.77832 -7.54928 -4.19452 C.3 0 **** 0
191 O -11.0609 -11.3429 -5.03045 O.3 0 **** 0
192 O -12.454 -12.7819 -7.32407 O.3 0 **** 0
193 O -11.1574 -13.8887 -5.13226 O.3 0 **** 0
194 O -6.96826 -11.9106 -6.73214 O.3 0 **** 0
195 H -15.4751 -0.680618 -7.52131 H 0 **** 0
196 H -12.568 -1.45839 -8.49238 H 0 **** 0
197 H -11.71 0.524757 -10.0325 H 0 **** 0
198 H -13.1966 -1.3941 -10.3046 H 0 **** 0
199 H -13.8019 -0.0850103 -11.487 H 0 **** 0
200 H -15.8022 -1.04576 -10.1874 H 0 **** 0
201 H -16.4775 0.953134 -8.8769 H 0 **** 0
202 H -15.8873 -2.83953 -8.69428 H 0 **** 0
203 H -14.1978 2.34921 -9.79403 H 0 **** 0
204 H -13.0269 -4.37893 -3.11135 H 0 **** 0
205 H -12.4993 -6.20077 -4.78104 H 0 **** 0
206 H -12.6658 -3.30302 -8.01843 H 0 **** 0
207 H -14.4108 -2.78897 -6.26653 H 0 **** 0
208 H -11.905 -2.47994 -4.38355 H 0 **** 0
209 H -11.2349 -7.27774 -3.7359 H 0 **** 0
210 H -9.26175 -8.82751 -3.13745 H 0 **** 0
211 H -10.7135 -9.1708 -5.20333 H 0 **** 0
212 H -11.4398 -7.00647 -6.2591 H 0 **** 0
213 H -8.89414 -5.62229 -5.02447 H 0 **** 0
214 H -13.718 -0.79614 -4.02117 H 0 **** 0
215 H -10.7429 -3.00681 -5.61526 H 0 **** 0
216 H -10.7647 -4.87163 -7.38447 H 0 **** 0
217 H -10.4667 -5.31387 -2.39257 H 0 **** 0
218 H -10.5071 -12.4233 -8.24196 H 0 **** 0
219 H -10.2701 -14.5476 -6.98942 H 0 **** 0
220 H -8.67448 -12.5678 -7.91202 H 0 **** 0
221 H -9.05896 -10.2238 -7.61831 H 0 **** 0
222 H -11.3342 -10.285 -6.91037 H 0 **** 0
223 H -7.07729 -8.39039 -4.51157 H 0 **** 0
224 H -7.80494 -6.75302 -5.01006 H 0 **** 0
225 H -12.1339 -11.6104 -4.93536 H 0 **** 0
226 H -12.9007 -12.8259 -6.30877 H 0 **** 0
227 H -6.75658 -11.5162 -5.71626 H 0 **** 0
228 O -7.25559 -6.9598 -2.90511 O.co2 0 **** 0
@<TRIPOS>BOND
1 3 2 1
2 4 3 1
3 5 4 1
4 6 5 1
5 1 2 1
6 1 6 1
7 6 7 1
8 1 8 1
9 4 9 1
10 12 11 un
11 13 12 un
12 14 13 un
13 15 14 un
14 10 11 un
15 10 15 un
16 17 16 un
17 18 17 un
18 19 18 un
19 13 16 un
20 12 19 un
21 21 20 un
22 11 22 un
23 19 20 un
24 24 23 un
25 25 24 un
26 20 25 un
27 18 23 un
28 17 26 1
29 28 27 un
30 29 28 un
31 22 29 un
32 31 30 un
33 32 31 un
34 21 32 un
35 29 30 un
36 34 33 un
37 32 34 un
38 25 33 un
39 26 35 1
40 35 36 2
41 35 37 1
42 40 39 1
43 41 40 1
44 42 41 1
45 43 42 1
46 38 39 1
47 38 43 1
48 38 37 1
49 39 44 1
50 47 46 1
51 48 47 1
52 49 48 1
53 50 49 1
54 45 46 1
55 45 50 1
56 50 44 1
57 43 51 1
58 42 52 1
59 41 53 1
60 49 54 1
61 45 55 1
62 47 56 1
63 59 58 1
64 60 59 1
65 61 60 1
66 62 61 1
67 57 58 1
68 57 62 1
69 61 56 1
70 46 63 1
71 63 64 1
72 62 65 1
73 57 66 1
74 58 67 1
75 60 68 1
76 21 22 un
77 52 2 1
78 70 69 un
79 71 70 un
80 24 71 un
81 33 69 un
82 73 72 un
83 34 72 un
84 69 74 1
85 76 75 un
86 31 76 un
87 72 75 un
88 78 77 un
89 76 77 un
90 80 79 un
91 28 80 un
92 82 81 un
93 83 82 un
94 27 83 un
95 80 81 1
96 85 84 un
97 15 85 un
98 83 84 un
99 87 86 un
100 88 87 un
101 79 88 un
102 78 86 un
103 90 89 un
104 91 90 un
105 73 89 un
106 75 91 un
107 91 92 un
108 94 93 1
109 81 94 un
110 88 93 un
111 10 95 1
112 30 96 1
113 79 96 1
114 74 97 2
115 74 98 1
116 1 99 1
117 2 100 1
118 4 101 1
119 5 102 1
120 5 103 1
121 6 104 1
122 7 105 1
123 8 106 1
124 9 107 1
125 14 108 1
126 16 109 1
127 23 110 1
128 26 111 1
129 26 112 1
130 27 113 1
131 38 114 1
132 39 115 1
133 41 116 1
134 42 117 1
135 43 118 1
136 45 119 1
137 46 120 1
138 47 121 1
139 49 122 1
140 50 123 1
141 51 124 1
142 53 125 1
143 54 126 1
144 55 127 1
145 57 128 1
146 58 129 1
147 60 130 1
148 61 131 1
149 62 132 1
150 63 133 1
151 63 134 1
152 64 135 1
153 65 136 1
154 66 137 1
155 68 138 1
156 70 139 1
157 71 140 1
158 73 141 1
159 78 142 1
160 82 143 1
161 84 144 1
162 85 145 1
163 86 146 1
164 87 147 1
165 89 148 1
166 90 149 1
167 92 150 2
168 93 151 1
169 94 152 1
170 95 153 1
171 98 154 1
172 157 156 1
173 158 157 1
174 159 158 1
175 160 159 1
176 155 156 1
177 155 160 1
178 160 161 1
179 155 162 1
180 158 163 1
181 167 166 1
182 168 167 1
183 169 168 1
184 170 169 1
185 165 166 1
186 165 170 1
187 165 164 1
188 166 171 1
189 174 173 1
190 175 174 1
191 176 175 1
192 177 176 1
193 172 173 1
194 172 177 1
195 177 171 1
196 170 178 1
197 169 179 1
198 168 180 1
199 176 181 1
200 172 182 1
201 174 183 1
202 186 185 1
203 187 186 1
204 188 187 1
205 189 188 1
206 184 185 1
207 184 189 1
208 188 183 1
209 173 190 1
210 189 191 1
211 184 192 1
212 185 193 1
213 187 194 1
214 179 156 1
215 155 195 1
216 156 196 1
217 158 197 1
218 159 198 1
219 159 199 1
220 160 200 1
221 161 201 1
222 162 202 1
223 163 203 1
224 165 204 1
225 166 205 1
226 168 206 1
227 169 207 1
228 170 208 1
229 172 209 1
230 173 210 1
231 174 211 1
232 176 212 1
233 177 213 1
234 178 214 1
235 180 215 1
236 181 216 1
237 182 217 1
238 184 218 1
239 185 219 1
240 187 220 1
241 188 221 1
242 189 222 1
243 190 223 1
244 190 224 1
245 191 225 1
246 192 226 1
247 194 227 1
248 92 228 1
249 190 228 1
