# Supplementary material for: Separator with high ionic conductivity enables electrochemical capacitors to line-filter at high power
Source: Nat Commun. 2025 Mar 20;16:2772. doi: 10.1038/s41467-025-58064-2 (PMC11926240; doi:10.1038/s41467-025-58064-2)
Supplement: Supplementary file 7 — Source Data [file 41467_2025_58064_MOESM7_ESM.xlsx]

## Sheet: Fig. 1b
Index	Ionic resistance (Ohm cm2)
	Electrode materials	Separators
1	0.04152	1
2	0.30096	0.2198
3	0.19953	0.39
4	1.4471	1.2
5	0.2318	0.2
6	0.06074	0.09
7	0.03927	0.05
8	0.22439	0.147
9	0.02561	0.10616
10	0.20378	0.07
11	0.011	0.05
12	0.48435	0.21
13	0.12657	0.13
Statistical data	Median	Quartile 1	Quartile 3	IQR	Upper limit	Lower limit
Electrode materials	0.19953	0.04152	0.2318	0.19028	0.48495	0.011
Saparators	0.147	0.09	0.2198	0.1298	0.3417	0.05

## Sheet: Fig. 1c
Index	Thickness (μm)
	Electrode materials	Separators
1	0.6	25
2	2	25
3	0.45	25
4	0.13	30
5	2	30
6	0.6	30
7	5	30
8	0.12	30
9	10	100
10	0.2	50
11	1.5	50
12	20	60
13	5	60
Statistical data	Median	Quartile 1	Quartile 3	IQR
Electrode materials	1.5	0.45	5	4.55
Saparators	30	30	50	20

## Sheet: Fig. 1e
Frequency (Hz)	Phase angle (deg)
	1 μm	10 μm	100 μm
100000	-0.23851	-2.37292	-21.6145
89125.1	-0.26521	-2.6368	-23.6625
79432.8	-0.29489	-2.92971	-25.8441
70794.6	-0.32788	-3.25474	-28.1476
63095.7	-0.3646	-3.61565	-30.5654
56234.1	-0.40539	-4.01562	-33.0825
50118.7	-0.45075	-4.45951	-35.6776
44668.4	-0.50113	-4.95111	-38.3287
39810.7	-0.5572	-5.49585	-41.0141
35481.3	-0.6195	-6.0988	-43.6992
31622.8	-0.68876	-6.76604	-46.3673
28183.8	-0.76576	-7.50346	-48.9879
25118.9	-0.85135	-8.31757	-51.5344
22387.2	-0.94648	-9.21541	-53.9916
19952.6	-1.05226	-10.204	-56.3385
17782.8	-1.16974	-11.2917	-58.5675
15848.9	-1.30033	-12.4853	-60.6642
14125.4	-1.44549	-13.7917	-62.6285
12589.2	-1.60672	-15.2193	-64.4566
11220.2	-1.78589	-16.7722	-66.1497
10000	-1.98481	-18.4573	-67.7105
8912.51	-2.20582	-20.2756	-69.1454
7943.28	-2.45121	-22.2317	-70.4588
7079.46	-2.72381	-24.321	-71.6596
6309.57	-3.0264	-26.5409	-72.7527
5623.41	-3.36204	-28.8813	-73.7478
5011.87	-3.7345	-31.3311	-74.6512
4466.84	-4.14749	-33.8748	-75.4703
3981.07	-4.60541	-36.491	-76.2123
3548.13	-5.11294	-39.1543	-76.8839
3162.28	-5.67542	-41.8432	-77.4909
2818.38	-6.29722	-44.5264	-78.0383
2511.89	-6.98496	-47.1802	-78.5334
2238.72	-7.74561	-49.7808	-78.9801
1995.26	-8.58473	-52.3033	-79.3831
1778.28	-9.51065	-54.7279	-79.7463
1584.89	-10.5285	-57.0387	-80.0732
1412.54	-11.6476	-59.2278	-80.3678
1258.92	-12.8755	-61.2839	-80.6334
1122.02	-14.2183	-63.2066	-80.8728
1000	-15.6831	-64.9919	-81.0882
891.251	-17.2762	-66.6434	-81.2821
794.328	-19.0022	-68.1657	-81.4567
707.946	-20.8639	-69.5621	-81.6139
630.957	-22.8611	-70.8406	-81.7551
562.341	-24.9913	-72.0069	-81.8823
501.187	-27.2502	-73.0693	-81.9969
446.684	-29.6254	-74.0358	-82.1
398.107	-32.1049	-74.9123	-82.1927
354.813	-34.6741	-75.7073	-82.2763
316.228	-37.3069	-76.4261	-82.3507
281.838	-39.9802	-77.0772	-82.4186
251.189	-42.6715	-77.6656	-82.4794
223.872	-45.3501	-78.1967	-82.5338
199.526	-47.9888	-78.6765	-82.5833
177.828	-50.5664	-79.1084	-82.6269
158.489	-53.06	-79.4986	-82.6667
141.254	-55.4519	-79.85	-82.7023
125.892	-57.7273	-80.1673	-82.7348
112.202	-59.8764	-80.4529	-82.7638
100	-61.8912	-80.7099	-82.7896
89.1251	-63.7712	-80.9414	-82.8129
79.4328	-65.515	-81.1501	-82.8341
70.7946	-67.1261	-81.3375	-82.8528
63.0957	-68.609	-81.5066	-82.8699
56.2341	-69.968	-81.6588	-82.8853
50.1187	-71.211	-81.7955	-82.8988
44.6684	-72.3445	-81.9186	-82.9112
39.8107	-73.3765	-82.0294	-82.9223
35.4813	-74.314	-82.1292	-82.9323
31.6228	-75.1648	-82.2185	-82.9412
28.1838	-75.9355	-82.2992	-82.9493
25.1189	-76.6334	-82.3721	-82.9563
22.3872	-77.2645	-82.4376	-82.963
19.9526	-77.8339	-82.4958	-82.9689
17.7828	-78.3486	-82.5487	-82.9738
15.8489	-78.8131	-82.5961	-82.9784
14.1254	-79.2324	-82.639	-82.9832
12.5892	-79.6098	-82.6772	-82.9865
11.2202	-79.9503	-82.7117	-82.9898
10	-80.2573	-82.7429	-82.9932
8.91251	-80.5335	-82.7706	-82.9957
7.94328	-80.7824	-82.7956	-82.9981
7.07946	-81.0064	-82.818	-83.0002
6.30957	-81.2082	-82.8383	-83.0021
5.62341	-81.3897	-82.8564	-83.0035
5.01187	-81.553	-82.8726	-83.005
4.46684	-81.7001	-82.8872	-83.0062
3.98107	-81.8322	-82.9002	-83.0072
3.54813	-81.9511	-82.9118	-83.0082
3.16228	-82.058	-82.9222	-83.0088
2.81838	-82.1542	-82.9316	-83.0094
2.51189	-82.2405	-82.9397	-83.0098
2.23872	-82.318	-82.9473	-83.0098
1.99526	-82.3881	-82.9535	-83.0103
1.77828	-82.451	-82.9595	-83.0106
1.58489	-82.5064	-82.9643	-83.0102
1.41254	-82.5575	-82.9689	-83.0102
1.25893	-82.6021	-82.9724	-83.0092
1.12202	-82.6426	-82.9754	-83.0088
1	-82.6789	-82.9782	-83.0082

## Sheet: Fig. 1f
Frequency (Hz)	Device volumetric capacitance (mF cm-3)
	1 μm	10 μm	100 μm
100000	0.000546634	0.26867	38.0395
89125.1	0.000682008	0.3347	45.5661
79432.8	0.000850761	0.41685	54.2407
70794.6	0.00106	0.519	64.0947
63095.7	0.00132	0.6461	75.1507
56234.1	0.00165	0.80389	87.3696
50118.7	0.00206	1	100.647
44668.4	0.00257	1.24316	114.832
39810.7	0.00321	1.54467	129.74
35481.3	0.004	1.91809	145.102
31622.8	0.00499	2.37992	160.691
28183.8	0.00622	2.95014	176.231
25118.9	0.00776	3.65295	191.469
22387.2	0.00967	4.51745	206.224
19952.6	0.01206	5.57771	220.301
17782.8	0.01504	6.87542	233.614
15848.9	0.01876	8.45728	246.067
14125.4	0.02339	10.3764	257.654
12589.2	0.02915	12.6959	268.371
11220.2	0.03634	15.4793	278.259
10000	0.04529	18.8008	287.369
8912.51	0.05643	22.7284	295.774
7943.28	0.07031	27.3378	303.523
7079.46	0.08758	32.6853	310.707
6309.57	0.10908	38.8214	317.374
5623.41	0.1358	45.7694	323.613
5011.87	0.16902	53.5261	329.461
4466.84	0.21029	62.0585	334.986
3981.07	0.26152	71.285	340.229
3548.13	0.32508	81.0851	345.233
3162.28	0.40389	91.3243	350.022
2818.38	0.50136	101.83	354.668
2511.89	0.62185	112.423	359.158
2238.72	0.77067	122.935	363.522
1995.26	0.95388	133.2	367.78
1778.28	1.17928	143.088	371.967
1584.89	1.45524	152.496	376.092
1412.54	1.79263	161.369	380.172
1258.92	2.20351	169.646	384.198
1122.02	2.70129	177.336	388.192
1000	3.30143	184.438	392.162
891.251	4.0208	190.989	396.12
794.328	4.87682	197.022	400.056
707.946	5.88737	202.586	403.995
630.957	7.06882	207.732	407.94
562.341	8.43507	212.499	411.886
501.187	9.9971	216.934	415.834
446.684	11.7574	221.086	419.796
398.107	13.7136	224.99	423.777
354.813	15.8555	228.68	427.768
316.228	18.1583	232.188	431.782
281.838	20.5919	235.544	435.816
251.189	23.1216	238.764	439.865
223.872	25.7023	241.873	443.936
199.526	28.2898	244.893	448.039
177.828	30.8467	247.848	452.19
158.489	33.3316	250.727	456.345
141.254	35.7177	253.562	460.546
125.892	37.9792	256.345	464.758
112.202	40.1039	259.097	469.005
100	42.0846	261.831	473.301
89.1251	43.9203	264.539	477.62
79.4328	45.6141	267.229	481.965
70.7946	47.177	269.917	486.361
63.0957	48.616	272.592	490.779
56.2341	49.9433	275.267	495.237
50.1187	51.1719	277.946	499.739
44.6684	52.3118	280.627	504.275
39.8107	53.3746	283.315	508.851
35.4813	54.3698	286.008	513.46
31.6228	55.3075	288.713	518.113
28.1838	56.1958	291.431	522.808
25.1189	57.0417	294.161	527.539
22.3872	57.8508	296.901	532.305
19.9526	58.6312	299.665	537.131
17.7828	59.3868	302.45	542.002
15.8489	60.1198	305.245	546.903
14.1254	60.8311	308.038	551.811
12.5892	61.5352	310.889	556.829
11.2202	62.2236	313.74	561.857
10	62.9005	316.603	566.913
8.91251	63.5728	319.503	572.041
7.94328	64.2382	322.42	577.206
7.07946	64.8998	325.363	582.422
6.30957	65.5568	328.323	587.672
5.62341	66.214	331.318	592.989
5.01187	66.8688	334.331	598.343
4.46684	67.5222	337.363	603.734
3.98107	68.1778	340.43	609.191
3.54813	68.8335	343.517	614.687
3.16228	69.4915	346.634	620.238
2.81838	70.1509	349.774	625.832
2.51189	70.8137	352.945	631.484
2.23872	71.479	356.141	637.181
1.99526	72.1477	359.364	642.931
1.77828	72.8169	362.6	648.706
1.58489	73.4978	365.904	654.602
1.41254	74.1739	369.191	660.468
1.25893	74.8625	372.548	666.462
1.12202	75.5519	375.915	672.474
1	76.2456	379.309	678.536

## Sheet: Fig. 2f
TAS		Pristine CNF		Pristine GO
Wavenumber (cm-1)	Intensity (arb. units)	Wavenumber (cm-1)	Intensity (arb. units)	Wavenumber (cm-1)	Intensity (arb. units)
4000	90	4000	90	4000	117
3999.5	90	3999.75	89.9716	3999.75	116.947
3999	90	3999.5	90.0284	3999.5	117.053
3998.5	90	3999.25	90.0853	3999.25	117.267
3998	90.0575	3999	90.1138	3999	117.32
3997.5	90.0575	3998.75	90.0569	3998.75	117.32
3997	90.0575	3998.5	89.9716	3998.5	117.213
3996.5	90	3998.25	89.9147	3998.25	117.213
3996	90	3998	89.8862	3998	117.32
3995.5	90	3997.75	89.8862	3997.75	117.427
3995	90.0575	3997.5	89.8578	3997.5	117.32
3994.5	90.0575	3997.25	89.8293	3997.25	117.16
3994	90	3997	89.8293	3997	116.893
3993.5	90	3996.75	89.8862	3996.75	116.68
3993	90	3996.5	89.8862	3996.5	116.52
3992.5	90	3996.25	89.8293	3996.25	116.413
3992	90.0575	3996	89.8009	3996	116.413
3991.5	90.0575	3995.75	89.8009	3995.75	116.467
3991	90.0575	3995.5	89.8293	3995.5	116.573
3990.5	90	3995.25	89.8862	3995.25	116.573
3990	90.0575	3995	89.8862	3995	116.573
3989.5	90.0575	3994.75	89.8862	3994.75	116.627
3989	90.0575	3994.5	89.8862	3994.5	116.627
3988.5	90.0575	3994.25	89.9147	3994.25	116.68
3988	90	3994	89.9147	3994	116.68
3987.5	90	3993.75	89.8862	3993.75	116.68
3987	90.0575	3993.5	89.8009	3993.5	116.627
3986.5	90.0575	3993.25	89.7724	3993.25	116.573
3986	90	3993	89.8009	3993	116.627
3985.5	89.9425	3992.75	89.9147	3992.75	116.68
3985	89.9425	3992.5	90.0284	3992.5	116.733
3984.5	89.9425	3992.25	90.0853	3992.25	116.787
3984	89.9425	3992	90.0853	3992	116.733
3983.5	89.9425	3991.75	90	3991.75	116.68
3983	89.8851	3991.5	89.9147	3991.5	116.627
3982.5	89.8851	3991.25	89.8578	3991.25	116.627
3982	89.8851	3991	89.8293	3991	116.573
3981.5	89.9425	3990.75	89.7724	3990.75	116.573
3981	90.0575	3990.5	89.744	3990.5	116.52
3980.5	90.1149	3990.25	89.744	3990.25	116.52
3980	90.1149	3990	89.8293	3990	116.52
3979.5	90.1149	3989.75	89.9147	3989.75	116.467
3979	90.0575	3989.5	89.9716	3989.5	116.413
3978.5	89.9425	3989.25	89.9147	3989.25	116.36
3978	89.8851	3989	89.8293	3989	116.307
3977.5	89.8276	3988.75	89.8009	3988.75	116.36
3977	89.8276	3988.5	89.8293	3988.5	116.467
3976.5	89.8276	3988.25	89.8578	3988.25	116.573
3976	89.8276	3988	89.8862	3988	116.627
3975.5	89.8851	3987.75	89.8578	3987.75	116.68
3975	89.8851	3987.5	89.8293	3987.5	116.68
3974.5	89.8851	3987.25	89.8578	3987.25	116.68
3974	89.8276	3987	89.9147	3987	116.733
3973.5	89.8276	3986.75	89.9716	3986.75	116.893
3973	89.8276	3986.5	90	3986.5	116.947
3972.5	89.8276	3986.25	89.9147	3986.25	116.893
3972	89.8851	3986	89.8293	3986	116.787
3971.5	89.8851	3985.75	89.7724	3985.75	116.733
3971	89.9425	3985.5	89.8009	3985.5	116.733
3970.5	89.9425	3985.25	89.8578	3985.25	116.84
3970	90	3985	89.8578	3985	116.893
3969.5	90	3984.75	89.8009	3984.75	116.787
3969	90	3984.5	89.7724	3984.5	116.68
3968.5	90	3984.25	89.8009	3984.25	116.573
3968	89.9425	3984	89.8293	3984	116.52
3967.5	89.9425	3983.75	89.8293	3983.75	116.413
3967	89.8851	3983.5	89.744	3983.5	116.307
3966.5	89.8851	3983.25	89.6587	3983.25	116.2
3966	89.9425	3983	89.6587	3983	116.147
3965.5	89.9425	3982.75	89.6871	3982.75	116.147
3965	89.9425	3982.5	89.744	3982.5	116.093
3964.5	89.9425	3982.25	89.744	3982.25	116.093
3964	89.9425	3982	89.7156	3982	116.147
3963.5	89.9425	3981.75	89.7724	3981.75	116.2
3963	90	3981.5	89.8293	3981.5	116.36
3962.5	90	3981.25	89.9147	3981.25	116.413
3962	90	3981	89.9147	3981	116.467
3961.5	89.9425	3980.75	89.8862	3980.75	116.467
3961	89.9425	3980.5	89.8578	3980.5	116.413
3960.5	89.8851	3980.25	89.8578	3980.25	116.413
3960	89.9425	3980	89.8862	3980	116.413
3959.5	89.9425	3979.75	89.9431	3979.75	116.467
3959	89.9425	3979.5	89.9716	3979.5	116.52
3958.5	89.8851	3979.25	89.9716	3979.25	116.52
3958	89.8851	3979	89.9147	3979	116.413
3957.5	89.8851	3978.75	89.8293	3978.75	116.307
3957	89.9425	3978.5	89.7724	3978.5	116.307
3956.5	89.9425	3978.25	89.6871	3978.25	116.36
3956	89.9425	3978	89.6302	3978	116.413
3955.5	89.9425	3977.75	89.6302	3977.75	116.413
3955	89.9425	3977.5	89.6871	3977.5	116.36
3954.5	90	3977.25	89.7724	3977.25	116.307
3954	90	3977	89.8578	3977	116.2
3953.5	90	3976.75	89.8578	3976.75	116.147
3953	90	3976.5	89.8578	3976.5	116.147
3952.5	89.9425	3976.25	89.8862	3976.25	116.093
3952	89.8851	3976	89.9147	3976	116.04
3951.5	89.8851	3975.75	89.8862	3975.75	115.933
3951	89.8851	3975.5	89.8009	3975.5	115.827
3950.5	89.9425	3975.25	89.6871	3975.25	115.827
3950	89.9425	3975	89.6587	3975	116.04
3949.5	89.9425	3974.75	89.7156	3974.75	116.253
3949	89.8851	3974.5	89.8293	3974.5	116.413
3948.5	89.8851	3974.25	89.8862	3974.25	116.36
3948	89.8851	3974	89.8862	3974	116.2
3947.5	89.9425	3973.75	89.8578	3973.75	116.04
3947	89.9425	3973.5	89.8578	3973.5	115.987
3946.5	89.8851	3973.25	89.8578	3973.25	115.987
3946	89.8851	3973	89.8293	3973	115.933
3945.5	89.8851	3972.75	89.7724	3972.75	115.773
3945	89.8276	3972.5	89.7156	3972.5	115.72
3944.5	89.8276	3972.25	89.6871	3972.25	115.827
3944	89.8851	3972	89.6871	3972	115.987
3943.5	89.9425	3971.75	89.7156	3971.75	116.2
3943	90	3971.5	89.7156	3971.5	116.253
3942.5	90	3971.25	89.744	3971.25	116.253
3942	89.9425	3971	89.7724	3971	116.2
3941.5	89.8851	3970.75	89.8009	3970.75	116.093
3941	89.8851	3970.5	89.8293	3970.5	116.04
3940.5	89.8851	3970.25	89.8578	3970.25	116.04
3940	89.8851	3970	89.8578	3970	116.093
3939.5	89.9425	3969.75	89.8293	3969.75	116.147
3939	90	3969.5	89.8009	3969.5	116.147
3938.5	90.0575	3969.25	89.8009	3969.25	116.093
3938	90.0575	3969	89.744	3969	116.04
3937.5	90.0575	3968.75	89.6871	3968.75	116.04
3937	90	3968.5	89.6018	3968.5	116.04
3936.5	90	3968.25	89.5164	3968.25	116.093
3936	90	3968	89.5164	3968	116.04
3935.5	90	3967.75	89.5733	3967.75	116.04
3935	90	3967.5	89.6302	3967.5	116.093
3934.5	90	3967.25	89.7156	3967.25	116.2
3934	89.8851	3967	89.744	3967	116.36
3933.5	89.8276	3966.75	89.7724	3966.75	116.573
3933	89.7701	3966.5	89.8009	3966.5	116.733
3932.5	89.8276	3966.25	89.8293	3966.25	116.787
3932	89.8851	3966	89.8578	3966	116.733
3931.5	89.8851	3965.75	89.8862	3965.75	116.627
3931	89.8851	3965.5	89.8862	3965.5	116.52
3930.5	89.8276	3965.25	89.8578	3965.25	116.413
3930	89.8276	3965	89.8293	3965	116.36
3929.5	89.8851	3964.75	89.8009	3964.75	116.307
3929	89.9425	3964.5	89.8293	3964.5	116.2
3928.5	89.9425	3964.25	89.8578	3964.25	116.04
3928	89.9425	3964	89.8862	3964	115.933
3927.5	89.8851	3963.75	89.8578	3963.75	115.827
3927	89.8851	3963.5	89.7724	3963.5	115.72
3926.5	89.8276	3963.25	89.7156	3963.25	115.613
3926	89.8851	3963	89.6871	3963	115.56
3925.5	89.9425	3962.75	89.7156	3962.75	115.56
3925	90.0575	3962.5	89.744	3962.5	115.613
3924.5	90.0575	3962.25	89.744	3962.25	115.773
3924	90.0575	3962	89.7156	3962	115.88
3923.5	89.9425	3961.75	89.6871	3961.75	115.933
3923	89.8851	3961.5	89.7156	3961.5	115.933
3922.5	89.8851	3961.25	89.7156	3961.25	115.933
3922	89.8851	3961	89.744	3961	115.88
3921.5	89.8851	3960.75	89.744	3960.75	115.773
3921	89.8851	3960.5	89.7156	3960.5	115.667
3920.5	89.9425	3960.25	89.7156	3960.25	115.56
3920	90	3960	89.7156	3960	115.613
3919.5	90	3959.75	89.744	3959.75	115.72
3919	89.9425	3959.5	89.7724	3959.5	115.88
3918.5	89.8851	3959.25	89.7724	3959.25	115.987
3918	89.8276	3959	89.744	3959	115.933
3917.5	89.8276	3958.75	89.6871	3958.75	115.88
3917	89.9425	3958.5	89.6018	3958.5	115.827
3916.5	90	3958.25	89.6018	3958.25	115.827
3916	90	3958	89.6018	3958	115.88
3915.5	89.9425	3957.75	89.6587	3957.75	116.04
3915	89.8851	3957.5	89.7156	3957.5	116.093
3914.5	89.8851	3957.25	89.7724	3957.25	116.04
3914	89.8851	3957	89.7724	3957	115.987
3913.5	89.8851	3956.75	89.7724	3956.75	115.88
3913	89.8851	3956.5	89.7724	3956.5	115.88
3912.5	89.8851	3956.25	89.7724	3956.25	115.933
3912	89.9425	3956	89.7724	3956	115.987
3911.5	89.9425	3955.75	89.7724	3955.75	116.04
3911	90	3955.5	89.8009	3955.5	116.093
3910.5	90	3955.25	89.8293	3955.25	116.147
3910	90	3955	89.9147	3955	116.2
3909.5	89.9425	3954.75	89.9431	3954.75	116.147
3909	89.9425	3954.5	89.9147	3954.5	116.147
3908.5	89.9425	3954.25	89.8578	3954.25	116.147
3908	89.9425	3954	89.8009	3954	116.093
3907.5	89.9425	3953.75	89.7156	3953.75	116.04
3907	90	3953.5	89.6871	3953.5	115.933
3906.5	90	3953.25	89.6302	3953.25	115.933
3906	89.9425	3953	89.6587	3953	115.933
3905.5	89.8851	3952.75	89.7156	3952.75	116.04
3905	89.8276	3952.5	89.8009	3952.5	116.093
3904.5	89.7701	3952.25	89.8578	3952.25	115.987
3904	89.7126	3952	89.8293	3952	115.773
3903.5	89.5977	3951.75	89.7724	3951.75	115.453
3903	89.5402	3951.5	89.744	3951.5	115.187
3902.5	89.5977	3951.25	89.7156	3951.25	115.08
3902	89.7126	3951	89.744	3951	115.08
3901.5	89.7126	3950.75	89.7724	3950.75	115.08
3901	89.5977	3950.5	89.7724	3950.5	114.973
3900.5	89.4828	3950.25	89.7724	3950.25	114.867
3900	89.4253	3950	89.744	3950	114.813
3899.5	89.6552	3949.75	89.7156	3949.75	114.867
3899	89.9425	3949.5	89.7156	3949.5	114.867
3898.5	90.0575	3949.25	89.6871	3949.25	114.813
3898	90	3949	89.6871	3949	114.6
3897.5	89.9425	3948.75	89.6871	3948.75	114.387
3897	89.8851	3948.5	89.7156	3948.5	114.333
3896.5	89.8851	3948.25	89.7156	3948.25	114.44
3896	89.8851	3948	89.6587	3948	114.547
3895.5	89.8276	3947.75	89.6302	3947.75	114.653
3895	89.8851	3947.5	89.5733	3947.5	114.707
3894.5	89.9425	3947.25	89.5164	3947.25	114.707
3894	90	3947	89.488	3947	114.76
3893.5	90	3946.75	89.4596	3946.75	114.813
3893	89.9425	3946.5	89.488	3946.5	114.973
3892.5	89.9425	3946.25	89.5449	3946.25	115.187
3892	90	3946	89.6302	3946	115.347
3891.5	90.1149	3945.75	89.6587	3945.75	115.4
3891	90.1724	3945.5	89.6871	3945.5	115.4
3890.5	90.0575	3945.25	89.6871	3945.25	115.453
3890	89.9425	3945	89.7156	3945	115.453
3889.5	89.8276	3944.75	89.7724	3944.75	115.347
3889	89.8276	3944.5	89.7724	3944.5	114.92
3888.5	89.8851	3944.25	89.7156	3944.25	114.44
3888	89.8851	3944	89.6871	3944	114.12
3887.5	89.8851	3943.75	89.744	3943.75	114.12
3887	89.8276	3943.5	89.8293	3943.5	114.227
3886.5	89.7701	3943.25	89.8862	3943.25	114.227
3886	89.8276	3943	89.8578	3943	114.173
3885.5	89.8276	3942.75	89.7724	3942.75	114.227
3885	89.7126	3942.5	89.7156	3942.5	114.387
3884.5	89.6552	3942.25	89.6871	3942.25	114.547
3884	89.6552	3942	89.6302	3942	114.547
3883.5	89.7126	3941.75	89.5449	3941.75	114.333
3883	89.8276	3941.5	89.4596	3941.5	114.173
3882.5	89.8276	3941.25	89.4596	3941.25	114.28
3882	89.7701	3941	89.488	3941	114.6
3881.5	89.7701	3940.75	89.5449	3940.75	115.027
3881	89.8851	3940.5	89.5733	3940.5	115.347
3880.5	90.1149	3940.25	89.6018	3940.25	115.507
3880	90.1724	3940	89.6018	3940	115.613
3879.5	90.0575	3939.75	89.6587	3939.75	115.72
3879	89.8851	3939.5	89.6871	3939.5	115.88
3878.5	89.7701	3939.25	89.6871	3939.25	115.987
3878	89.7701	3939	89.6018	3939	115.933
3877.5	89.7701	3938.75	89.5449	3938.75	115.88
3877	89.8276	3938.5	89.5164	3938.5	115.88
3876.5	89.8851	3938.25	89.5733	3938.25	115.933
3876	89.8276	3938	89.6302	3938	116.093
3875.5	89.7701	3937.75	89.6587	3937.75	116.147
3875	89.7701	3937.5	89.6587	3937.5	116.093
3874.5	89.8851	3937.25	89.6302	3937.25	116.04
3874	90	3937	89.6018	3937	116.04
3873.5	89.9425	3936.75	89.6302	3936.75	116.093
3873	89.8276	3936.5	89.6587	3936.5	116.147
3872.5	89.6552	3936.25	89.6587	3936.25	116.147
3872	89.5977	3936	89.6871	3936	115.987
3871.5	89.6552	3935.75	89.6871	3935.75	115.827
3871	89.7126	3935.5	89.7156	3935.5	115.827
3870.5	89.7701	3935.25	89.6871	3935.25	115.933
3870	89.8851	3935	89.6871	3935	116.04
3869.5	89.9425	3934.75	89.6871	3934.75	115.987
3869	89.9425	3934.5	89.6871	3934.5	115.667
3868.5	89.8851	3934.25	89.6871	3934.25	115.187
3868	89.8276	3934	89.6587	3934	114.707
3867.5	89.7701	3933.75	89.6018	3933.75	114.387
3867	89.7701	3933.5	89.6018	3933.5	114.227
3866.5	89.7701	3933.25	89.6302	3933.25	114.12
3866	89.7126	3933	89.7156	3933	113.96
3865.5	89.7701	3932.75	89.744	3932.75	113.747
3865	89.8851	3932.5	89.7156	3932.5	113.533
3864.5	89.9425	3932.25	89.6587	3932.25	113.48
3864	89.8276	3932	89.5733	3932	113.587
3863.5	89.7126	3931.75	89.5449	3931.75	113.747
3863	89.5977	3931.5	89.5449	3931.5	113.8
3862.5	89.5977	3931.25	89.5449	3931.25	113.747
3862	89.7126	3931	89.5449	3931	113.64
3861.5	89.8276	3930.75	89.5164	3930.75	113.64
3861	89.8851	3930.5	89.5164	3930.5	113.907
3860.5	89.8276	3930.25	89.5733	3930.25	114.333
3860	89.7701	3930	89.6302	3930	114.653
3859.5	89.7126	3929.75	89.6302	3929.75	114.707
3859	89.6552	3929.5	89.5449	3929.5	114.653
3858.5	89.5977	3929.25	89.4596	3929.25	114.6
3858	89.6552	3929	89.4027	3929	114.707
3857.5	89.7126	3928.75	89.4027	3928.75	114.92
3857	89.8851	3928.5	89.4027	3928.5	115.187
3856.5	89.9425	3928.25	89.4027	3928.25	115.347
3856	90.0575	3928	89.4311	3928	115.4
3855.5	90.1149	3927.75	89.4596	3927.75	115.453
3855	90.2299	3927.5	89.5164	3927.5	115.507
3854.5	90.2299	3927.25	89.5733	3927.25	115.453
3854	90.1149	3927	89.6018	3927	115.187
3853.5	89.8276	3926.75	89.6018	3926.75	114.92
3853	89.5977	3926.5	89.6302	3926.5	114.653
3852.5	89.7701	3926.25	89.6871	3926.25	114.6
3852	89.8851	3926	89.7724	3926	114.547
3851.5	89.9425	3925.75	89.8009	3925.75	114.28
3851	89.8851	3925.5	89.744	3925.5	113.853
3850.5	89.8851	3925.25	89.6871	3925.25	113.48
3850	89.8276	3925	89.6871	3925	113.373
3849.5	89.8851	3924.75	89.6871	3924.75	113.48
3849	89.8851	3924.5	89.6587	3924.5	113.533
3848.5	89.8851	3924.25	89.6018	3924.25	113.533
3848	89.9425	3924	89.5164	3924	113.533
3847.5	89.8851	3923.75	89.488	3923.75	113.747
3847	89.8851	3923.5	89.4596	3923.5	114.12
3846.5	89.8851	3923.25	89.4596	3923.25	114.6
3846	89.8276	3923	89.4596	3923	115.027
3845.5	89.8276	3922.75	89.4596	3922.75	115.347
3845	89.8276	3922.5	89.488	3922.5	115.507
3844.5	89.8276	3922.25	89.5164	3922.25	115.507
3844	89.8276	3922	89.5733	3922	115.293
3843.5	89.8276	3921.75	89.6302	3921.75	115.027
3843	89.7701	3921.5	89.6871	3921.5	114.76
3842.5	89.7126	3921.25	89.7156	3921.25	114.6
3842	89.6552	3921	89.7156	3921	114.44
3841.5	89.6552	3920.75	89.6587	3920.75	114.173
3841	89.7126	3920.5	89.5449	3920.5	113.8
3840.5	89.8276	3920.25	89.4311	3920.25	113.587
3840	89.8276	3920	89.4027	3920	113.747
3839.5	89.7701	3919.75	89.4596	3919.75	114.12
3839	89.7126	3919.5	89.5449	3919.5	114.44
3838.5	89.7701	3919.25	89.6018	3919.25	114.387
3838	89.9425	3919	89.6018	3919	114.12
3837.5	89.9425	3918.75	89.5733	3918.75	113.8
3837	89.7701	3918.5	89.5733	3918.5	113.693
3836.5	89.5977	3918.25	89.6018	3918.25	113.747
3836	89.4828	3918	89.6018	3918	113.587
3835.5	89.5977	3917.75	89.5164	3917.75	113.213
3835	89.8851	3917.5	89.4027	3917.5	112.84
3834.5	90.0575	3917.25	89.3458	3917.25	112.787
3834	90.0575	3917	89.4027	3917	113
3833.5	89.9425	3916.75	89.4596	3916.75	113.213
3833	89.8276	3916.5	89.5164	3916.5	113.373
3832.5	89.7126	3916.25	89.488	3916.25	113.427
3832	89.7701	3916	89.4311	3916	113.533
3831.5	89.8851	3915.75	89.4311	3915.75	113.8
3831	89.9425	3915.5	89.4311	3915.5	114.12
3830.5	89.8851	3915.25	89.4311	3915.25	114.44
3830	89.8851	3915	89.4027	3915	114.653
3829.5	89.8276	3914.75	89.4596	3914.75	114.92
3829	89.8276	3914.5	89.5164	3914.5	115.133
3828.5	89.8851	3914.25	89.5733	3914.25	115.4
3828	89.8851	3914	89.5164	3914	115.667
3827.5	89.9425	3913.75	89.4027	3913.75	115.88
3827	90	3913.5	89.3173	3913.5	116.04
3826.5	90	3913.25	89.2604	3913.25	116.04
3826	89.8851	3913	89.232	3913	115.88
3825.5	89.8276	3912.75	89.2604	3912.75	115.827
3825	89.7701	3912.5	89.2889	3912.5	115.827
3824.5	89.7701	3912.25	89.3742	3912.25	115.827
3824	89.8276	3912	89.4596	3912	115.773
3823.5	89.8851	3911.75	89.5164	3911.75	115.72
3823	89.8276	3911.5	89.5449	3911.5	115.667
3822.5	89.7126	3911.25	89.5449	3911.25	115.72
3822	89.5402	3911	89.5733	3911	115.827
3821.5	89.5977	3910.75	89.5733	3910.75	115.88
3821	89.8276	3910.5	89.5449	3910.5	115.933
3820.5	89.9425	3910.25	89.5164	3910.25	115.987
3820	89.9425	3910	89.5164	3910	116.04
3819.5	89.8851	3909.75	89.5449	3909.75	115.987
3819	89.8276	3909.5	89.5449	3909.5	115.88
3818.5	89.8851	3909.25	89.5164	3909.25	115.773
3818	89.9425	3909	89.4596	3909	115.773
3817.5	89.9425	3908.75	89.4311	3908.75	115.827
3817	89.8276	3908.5	89.4596	3908.5	115.88
3816.5	89.8276	3908.25	89.5449	3908.25	115.88
3816	89.8851	3908	89.6018	3908	115.773
3815.5	89.9425	3907.75	89.6302	3907.75	115.507
3815	89.8851	3907.5	89.6302	3907.5	115.187
3814.5	89.8851	3907.25	89.6302	3907.25	114.973
3814	89.9425	3907	89.6871	3907	114.813
3813.5	89.9425	3906.75	89.7724	3906.75	114.6
3813	90	3906.5	89.8293	3906.5	114.227
3812.5	90.0575	3906.25	89.8293	3906.25	113.64
3812	90	3906	89.7724	3906	113
3811.5	90	3905.75	89.6587	3905.75	112.413
3811	90	3905.5	89.5449	3905.5	112.093
3810.5	90	3905.25	89.5164	3905.25	111.88
3810	90	3905	89.5733	3905	111.507
3809.5	90	3904.75	89.5449	3904.75	110.92
3809	89.9425	3904.5	89.488	3904.5	110.387
3808.5	89.8851	3904.25	89.488	3904.25	110.333
3808	89.7701	3904	89.5733	3904	110.6
3807.5	89.8276	3903.75	89.6587	3903.75	110.76
3807	89.9425	3903.5	89.6018	3903.5	110.493
3806.5	90	3903.25	89.4596	3903.25	109.853
3806	89.8851	3903	89.3458	3903	109.373
3805.5	89.7701	3902.75	89.3458	3902.75	109.373
3805	89.7126	3902.5	89.4027	3902.5	109.693
3804.5	89.6552	3902.25	89.3742	3902.25	109.96
3804	89.7701	3902	89.2889	3902	110.12
3803.5	89.8851	3901.75	89.2604	3901.75	110.387
3803	89.9425	3901.5	89.2889	3901.5	110.76
3802.5	89.8851	3901.25	89.3173	3901.25	110.92
3802	89.8276	3901	89.2604	3901	110.653
3801.5	89.8276	3900.75	89.1467	3900.75	110.227
3801	89.8276	3900.5	89.1182	3900.5	110.067
3800.5	89.8276	3900.25	89.2036	3900.25	110.333
3800	89.7701	3900	89.4027	3900	110.653
3799.5	89.7126	3899.75	89.5449	3899.75	110.6
3799	89.7126	3899.5	89.5164	3899.5	110.387
3798.5	89.7701	3899.25	89.4311	3899.25	110.44
3798	89.7701	3899	89.3742	3899	110.867
3797.5	89.7701	3898.75	89.3458	3898.75	111.4
3797	89.8276	3898.5	89.2604	3898.5	111.773
3796.5	90	3898.25	89.1751	3898.25	111.987
3796	90.0575	3898	89.1182	3898	112.307
3795.5	90.0575	3897.75	89.0898	3897.75	112.733
3795	90	3897.5	89.1182	3897.5	113.267
3794.5	89.9425	3897.25	89.1467	3897.25	113.747
3794	89.9425	3897	89.2036	3897	114.12
3793.5	89.9425	3896.75	89.232	3896.75	114.387
3793	90	3896.5	89.2889	3896.5	114.6
3792.5	90	3896.25	89.3173	3896.25	114.867
3792	90	3896	89.3742	3896	115.08
3791.5	90	3895.75	89.4027	3895.75	115.187
3791	89.9425	3895.5	89.4027	3895.5	115.187
3790.5	89.9425	3895.25	89.4027	3895.25	115.187
3790	89.9425	3895	89.4027	3895	115.133
3789.5	90	3894.75	89.4027	3894.75	115.08
3789	90	3894.5	89.4027	3894.5	115.027
3788.5	89.9425	3894.25	89.4027	3894.25	114.973
3788	89.8851	3894	89.4596	3894	115.08
3787.5	89.8276	3893.75	89.5733	3893.75	115.293
3787	89.8276	3893.5	89.6871	3893.5	115.293
3786.5	89.8851	3893.25	89.7156	3893.25	114.92
3786	89.9425	3893	89.6018	3893	114.227
3785.5	90	3892.75	89.4311	3892.75	113.533
3785	90	3892.5	89.3742	3892.5	113.16
3784.5	90	3892.25	89.4311	3892.25	112.947
3784	90	3892	89.5164	3892	112.573
3783.5	89.9425	3891.75	89.488	3891.75	111.933
3783	89.8851	3891.5	89.3458	3891.5	111.4
3782.5	89.8851	3891.25	89.2889	3891.25	111.293
3782	89.8276	3891	89.3173	3891	111.56
3781.5	89.8851	3890.75	89.3742	3890.75	111.88
3781	89.8851	3890.5	89.3742	3890.5	112.2
3780.5	89.9425	3890.25	89.3173	3890.25	112.467
3780	90	3890	89.2604	3890	112.787
3779.5	90.1149	3889.75	89.232	3889.75	113.213
3779	90.1149	3889.5	89.232	3889.5	113.64
3778.5	90.0575	3889.25	89.232	3889.25	114.12
3778	90	3889	89.2604	3889	114.6
3777.5	89.9425	3888.75	89.2604	3888.75	115.027
3777	90	3888.5	89.2889	3888.5	115.347
3776.5	90	3888.25	89.3458	3888.25	115.507
3776	90.0575	3888	89.4311	3888	115.453
3775.5	90.0575	3887.75	89.4596	3887.75	115.293
3775	90.0575	3887.5	89.4311	3887.5	114.973
3774.5	90.0575	3887.25	89.3742	3887.25	114.493
3774	90	3887	89.3458	3887	114.013
3773.5	89.9425	3886.75	89.4596	3886.75	113.533
3773	89.9425	3886.5	89.6302	3886.5	112.947
3772.5	89.9425	3886.25	89.6871	3886.25	112.253
3772	90	3886	89.5733	3886	111.613
3771.5	90	3885.75	89.4311	3885.75	111.347
3771	89.8851	3885.5	89.3742	3885.5	111.347
3770.5	89.7701	3885.25	89.3742	3885.25	111.4
3770	89.7701	3885	89.3742	3885	111.4
3769.5	89.8276	3884.75	89.3173	3884.75	111.293
3769	89.8851	3884.5	89.232	3884.5	111.24
3768.5	89.8851	3884.25	89.232	3884.25	111.507
3768	89.8851	3884	89.2889	3884	111.987
3767.5	89.8276	3883.75	89.4027	3883.75	112.627
3767	89.8276	3883.5	89.488	3883.5	113.267
3766.5	89.8276	3883.25	89.488	3883.25	113.693
3766	89.8276	3883	89.4311	3883	113.907
3765.5	89.8851	3882.75	89.3458	3882.75	113.853
3765	89.8851	3882.5	89.2604	3882.5	113.747
3764.5	89.8276	3882.25	89.2889	3882.25	113.533
3764	89.8276	3882	89.3742	3882	113.213
3763.5	89.8276	3881.75	89.4596	3881.75	112.733
3763	89.9425	3881.5	89.488	3881.5	112.147
3762.5	90	3881.25	89.4311	3881.25	111.613
3762	90	3881	89.3742	3881	111.133
3761.5	89.9425	3880.75	89.2889	3880.75	110.653
3761	89.8276	3880.5	89.1751	3880.5	110.173
3760.5	89.7126	3880.25	89.0613	3880.25	110.067
3760	89.7126	3880	89.0329	3880	110.387
3759.5	89.7701	3879.75	89.1182	3879.75	111.133
3759	89.8851	3879.5	89.232	3879.5	111.827
3758.5	89.8851	3879.25	89.2889	3879.25	112.253
3758	89.7701	3879	89.2604	3879	112.573
3757.5	89.7701	3878.75	89.232	3878.75	113
3757	89.8276	3878.5	89.2036	3878.5	113.533
3756.5	89.9425	3878.25	89.1751	3878.25	114.067
3756	89.9425	3878	89.1182	3878	114.44
3755.5	89.9425	3877.75	89.0613	3877.75	114.707
3755	89.8276	3877.5	89.0898	3877.5	115.027
3754.5	89.7701	3877.25	89.1751	3877.25	115.4
3754	89.7701	3877	89.2889	3877	115.72
3753.5	89.7126	3876.75	89.3742	3876.75	115.933
3753	89.5402	3876.5	89.4027	3876.5	115.987
3752.5	89.4828	3876.25	89.4311	3876.25	115.773
3752	89.4828	3876	89.488	3876	115.347
3751.5	89.4253	3875.75	89.5449	3875.75	114.76
3751	89.4253	3875.5	89.6018	3875.5	114.173
3750.5	89.4253	3875.25	89.6018	3875.25	113.64
3750	89.3678	3875	89.5449	3875	113.16
3749.5	89.4828	3874.75	89.488	3874.75	112.68
3749	89.5402	3874.5	89.488	3874.5	112.307
3748.5	89.4828	3874.25	89.488	3874.25	112.2
3748	89.4828	3874	89.4596	3874	112.307
3747.5	89.5402	3873.75	89.4311	3873.75	112.467
3747	89.7126	3873.5	89.4027	3873.5	112.573
3746.5	89.8851	3873.25	89.4027	3873.25	112.573
3746	90.0575	3873	89.4027	3873	112.573
3745.5	89.8851	3872.75	89.4027	3872.75	112.68
3745	89.7126	3872.5	89.4596	3872.5	112.893
3744.5	89.9425	3872.25	89.5164	3872.25	113.107
3744	90	3872	89.5733	3872	113.107
3743.5	89.9425	3871.75	89.5733	3871.75	112.947
3743	89.8851	3871.5	89.6018	3871.5	112.787
3742.5	89.7701	3871.25	89.6871	3871.25	112.787
3742	89.7126	3871	89.8009	3871	112.68
3741.5	89.8276	3870.75	89.8009	3870.75	112.093
3741	89.8851	3870.5	89.6018	3870.5	111.133
3740.5	89.7701	3870.25	89.4027	3870.25	110.28
3740	89.6552	3870	89.3458	3870	109.64
3739.5	89.5977	3869.75	89.3742	3869.75	109.107
3739	89.6552	3869.5	89.2889	3869.5	108.733
3738.5	89.6552	3869.25	89.1182	3869.25	108.627
3738	89.7126	3869	89.0044	3869	109
3737.5	89.6552	3868.75	89.0044	3868.75	109.8
3737	89.4828	3868.5	89.0898	3868.5	110.76
3736.5	89.3103	3868.25	89.1182	3868.25	111.56
3736	89.2529	3868	89.1467	3868	112.2
3735.5	89.3678	3867.75	89.1751	3867.75	112.733
3735	89.6552	3867.5	89.232	3867.5	113.213
3734.5	89.8276	3867.25	89.3173	3867.25	113.64
3734	89.8276	3867	89.3742	3867	113.8
3733.5	89.7701	3866.75	89.3458	3866.75	113.693
3733	89.6552	3866.5	89.3458	3866.5	113.533
3732.5	89.7126	3866.25	89.4311	3866.25	113.373
3732	89.7701	3866	89.6302	3866	113.267
3731.5	89.8276	3865.75	89.744	3865.75	112.84
3731	89.8276	3865.5	89.6587	3865.5	112.04
3730.5	89.8851	3865.25	89.4596	3865.25	111.187
3730	89.8851	3865	89.3173	3865	110.707
3729.5	89.8851	3864.75	89.2889	3864.75	110.6
3729	89.8851	3864.5	89.3458	3864.5	110.707
3728.5	89.8276	3864.25	89.3458	3864.25	110.867
3728	89.7126	3864	89.3173	3864	111.027
3727.5	89.6552	3863.75	89.2604	3863.75	111.08
3727	89.5977	3863.5	89.1751	3863.5	111.187
3726.5	89.5977	3863.25	89.0898	3863.25	111.293
3726	89.5977	3863	89.0613	3863	111.667
3725.5	89.6552	3862.75	89.1182	3862.75	112.2
3725	89.6552	3862.5	89.2036	3862.5	112.52
3724.5	89.5977	3862.25	89.1751	3862.25	112.52
3724	89.5402	3862	89.0613	3862	112.36
3723.5	89.4828	3861.75	88.976	3861.75	112.467
3723	89.5402	3861.5	89.0044	3861.5	112.893
3722.5	89.7126	3861.25	89.1182	3861.25	113.427
3722	89.8851	3861	89.1751	3861	113.693
3721.5	89.9425	3860.75	89.1182	3860.75	113.693
3721	89.8276	3860.5	89.0044	3860.5	113.64
3720.5	89.7701	3860.25	88.9191	3860.25	113.8
3720	89.7126	3860	88.9476	3860	114.227
3719.5	89.7126	3859.75	89.0613	3859.75	114.707
3719	89.8276	3859.5	89.232	3859.5	115.187
3718.5	89.9425	3859.25	89.3458	3859.25	115.347
3718	89.9425	3859	89.3742	3859	115.24
3717.5	89.9425	3858.75	89.3742	3858.75	114.973
3717	89.8851	3858.5	89.3458	3858.5	114.76
3716.5	89.8276	3858.25	89.3742	3858.25	114.653
3716	89.8276	3858	89.3742	3858	114.493
3715.5	89.8851	3857.75	89.3173	3857.75	114.173
3715	89.9425	3857.5	89.232	3857.5	113.8
3714.5	90	3857.25	89.2036	3857.25	113.533
3714	89.9425	3857	89.2604	3857	113.533
3713.5	89.7701	3856.75	89.4311	3856.75	113.587
3713	89.5977	3856.5	89.6302	3856.5	113.533
3712.5	89.5402	3856.25	89.8293	3856.25	113.32
3712	89.6552	3856	89.9716	3856	113.107
3711.5	89.6552	3855.75	90.0284	3855.75	112.84
3711	89.5977	3855.5	90.0284	3855.5	112.467
3710.5	89.5402	3855.25	90.0853	3855.25	111.933
3710	89.4828	3855	90.1707	3855	111.08
3709.5	89.5977	3854.75	90.1707	3854.75	110.013
3709	89.7126	3854.5	90.0569	3854.5	108.68
3708.5	89.7701	3854.25	89.9716	3854.25	107.4
3708	89.7126	3854	89.8578	3854	106.013
3707.5	89.7126	3853.75	89.6302	3853.75	104.573
3707	89.7126	3853.5	89.3173	3853.5	103.293
3706.5	89.7701	3853.25	89.1182	3853.25	102.547
3706	89.8276	3853	89.1751	3853	102.547
3705.5	89.8851	3852.75	89.2889	3852.75	102.973
3705	89.9425	3852.5	89.232	3852.5	103.507
3704.5	89.9425	3852.25	89.0613	3852.25	104.36
3704	89.9425	3852	88.9476	3852	105.587
3703.5	89.8851	3851.75	88.976	3851.75	107.027
3703	89.8851	3851.5	88.976	3851.5	108.253
3702.5	89.9425	3851.25	88.8907	3851.25	109.053
3702	90.0575	3851	88.7769	3851	109.64
3701.5	90.1149	3850.75	88.72	3850.75	110.28
3701	90	3850.5	88.8053	3850.5	111.187
3700.5	89.8851	3850.25	88.9476	3850.25	112.2
3700	89.8276	3850	89.0898	3850	113
3699.5	89.8276	3849.75	89.1467	3849.75	113.533
3699	89.8851	3849.5	89.1467	3849.5	113.8
3698.5	89.9425	3849.25	89.0898	3849.25	113.96
3698	89.8851	3849	89.0044	3849	114.173
3697.5	89.8276	3848.75	88.9476	3848.75	114.44
3697	89.8276	3848.5	88.9191	3848.5	114.653
3696.5	89.8276	3848.25	88.8907	3848.25	114.813
3696	89.8276	3848	88.8907	3848	114.973
3695.5	89.8276	3847.75	88.9191	3847.75	115.08
3695	89.7701	3847.5	88.9476	3847.5	115.24
3694.5	89.7126	3847.25	88.976	3847.25	115.347
3694	89.7126	3847	89.0044	3847	115.453
3693.5	89.7126	3846.75	89.0613	3846.75	115.507
3693	89.6552	3846.5	89.0898	3846.5	115.613
3692.5	89.4828	3846.25	89.1751	3846.25	115.72
3692	89.3678	3846	89.2889	3846	115.773
3691.5	89.4828	3845.75	89.3742	3845.75	115.667
3691	89.5977	3845.5	89.4027	3845.5	115.293
3690.5	89.6552	3845.25	89.3458	3845.25	114.813
3690	89.5977	3845	89.2889	3845	114.44
3689.5	89.4253	3844.75	89.3173	3844.75	114.227
3689	89.3103	3844.5	89.3742	3844.5	114.12
3688.5	89.4253	3844.25	89.4311	3844.25	113.8
3688	89.5402	3844	89.3458	3844	113.373
3687.5	89.5977	3843.75	89.2889	3843.75	113.053
3687	89.5977	3843.5	89.2889	3843.5	113.107
3686.5	89.5977	3843.25	89.4027	3843.25	113.267
3686	89.6552	3843	89.4311	3843	113.267
3685.5	89.7126	3842.75	89.3173	3842.75	113
3685	89.7126	3842.5	89.1467	3842.5	112.573
3684.5	89.5977	3842.25	89.0898	3842.25	112.52
3684	89.5402	3842	89.232	3842	112.68
3683.5	89.4253	3841.75	89.4027	3841.75	112.733
3683	89.3678	3841.5	89.488	3841.5	112.36
3682.5	89.3678	3841.25	89.4311	3841.25	111.773
3682	89.3678	3841	89.4027	3841	111.507
3681.5	89.3103	3840.75	89.4596	3840.75	111.56
3681	89.3103	3840.5	89.5733	3840.5	111.667
3680.5	89.1954	3840.25	89.6018	3840.25	111.56
3680	89.1379	3840	89.5733	3840	111.347
3679.5	89.0805	3839.75	89.4596	3839.75	111.08
3679	89.023	3839.5	89.3458	3839.5	110.867
3678.5	89.023	3839.25	89.2604	3839.25	110.76
3678	89.0805	3839	89.2889	3839	110.653
3677.5	89.0805	3838.75	89.4596	3838.75	110.493
3677	89.0805	3838.5	89.5733	3838.5	110.12
3676.5	88.7931	3838.25	89.5164	3838.25	109.693
3676	88.5058	3838	89.4027	3838	109.533
3675.5	88.5632	3837.75	89.3458	3837.75	109.853
3675	88.8506	3837.5	89.4027	3837.5	110.387
3674.5	89.0805	3837.25	89.4311	3837.25	110.6
3674	89.1379	3837	89.3458	3837	110.493
3673.5	88.9655	3836.75	89.1182	3836.75	110.067
3673	88.8506	3836.5	88.8338	3836.5	109.64
3672.5	88.7356	3836.25	88.6062	3836.25	109.587
3672	88.6782	3836	88.6347	3836	110.067
3671.5	88.6207	3835.75	88.8622	3835.75	110.707
3671	88.5632	3835.5	89.0613	3835.5	110.973
3670.5	88.5632	3835.25	89.0613	3835.25	110.92
3670	88.5058	3835	88.9476	3835	111.027
3669.5	88.5058	3834.75	88.8907	3834.75	111.453
3669	88.5632	3834.5	88.976	3834.5	112.147
3668.5	88.6207	3834.25	89.0898	3834.25	112.733
3668	88.6207	3834	89.2036	3834	113
3667.5	88.6207	3833.75	89.2036	3833.75	113.107
3667	88.6207	3833.5	89.1751	3833.5	113.107
3666.5	88.6207	3833.25	89.0613	3833.25	113.107
3666	88.5632	3833	88.9476	3833	113.107
3665.5	88.5058	3832.75	88.976	3832.75	113.16
3665	88.3908	3832.5	89.0613	3832.5	113.213
3664.5	88.3333	3832.25	89.0898	3832.25	113.053
3664	88.2759	3832	88.976	3832	112.733
3663.5	88.2759	3831.75	88.8622	3831.75	112.52
3663	88.2759	3831.5	88.8622	3831.5	112.627
3662.5	88.2759	3831.25	88.9476	3831.25	112.893
3662	88.2759	3831	89.0613	3831	113.213
3661.5	88.2184	3830.75	89.1182	3830.75	113.32
3661	88.1609	3830.5	89.1182	3830.5	113.373
3660.5	88.1034	3830.25	89.0898	3830.25	113.533
3660	88.046	3830	89.0898	3830	113.853
3659.5	87.9885	3829.75	89.0898	3829.75	114.333
3659	87.931	3829.5	89.0613	3829.5	114.653
3658.5	87.931	3829.25	89.0898	3829.25	114.92
3658	87.931	3829	89.1467	3829	115.027
3657.5	87.8161	3828.75	89.1751	3828.75	115.08
3657	87.6437	3828.5	89.1467	3828.5	114.973
3656.5	87.5862	3828.25	89.0613	3828.25	114.813
3656	87.5287	3828	89.0329	3828	114.76
3655.5	87.4713	3827.75	89.1467	3827.75	114.813
3655	87.3563	3827.5	89.3458	3827.5	114.707
3654.5	87.2989	3827.25	89.4311	3827.25	114.333
3654	87.1839	3827	89.3458	3827	113.747
3653.5	87.1264	3826.75	89.2036	3826.75	113.373
3653	87.1264	3826.5	89.0898	3826.5	113.427
3652.5	87.1264	3826.25	89.0898	3826.25	113.64
3652	87.069	3826	89.1182	3826	113.8
3651.5	87.0115	3825.75	89.1182	3825.75	113.853
3651	86.8391	3825.5	89.0898	3825.5	114.013
3650.5	86.6092	3825.25	89.0613	3825.25	114.227
3650	86.3793	3825	89.0613	3825	114.493
3649.5	86.2069	3824.75	89.1182	3824.75	114.707
3649	86.0345	3824.5	89.2036	3824.5	114.867
3648.5	85.8621	3824.25	89.2889	3824.25	114.92
3648	85.8046	3824	89.3458	3824	114.973
3647.5	85.977	3823.75	89.3742	3823.75	114.92
3647	86.1494	3823.5	89.3458	3823.5	114.653
3646.5	86.2644	3823.25	89.2889	3823.25	114.333
3646	86.2644	3823	89.3173	3823	114.12
3645.5	86.2069	3822.75	89.4311	3822.75	113.747
3645	86.1494	3822.5	89.488	3822.5	113
3644.5	86.0345	3822.25	89.3458	3822.25	111.773
3644	85.977	3822	89.1182	3822	110.493
3643.5	85.8621	3821.75	88.976	3821.75	109.64
3643	85.8621	3821.5	89.0613	3821.5	109.053
3642.5	85.8621	3821.25	89.232	3821.25	108.467
3642	85.8621	3821	89.3173	3821	107.827
3641.5	85.8621	3820.75	89.3173	3820.75	107.507
3641	85.7471	3820.5	89.2604	3820.5	107.613
3640.5	85.6897	3820.25	89.1467	3820.25	108.147
3640	85.5747	3820	89.0044	3820	108.787
3639.5	85.4598	3819.75	88.9191	3819.75	109.48
3639	85.4023	3819.5	88.9191	3819.5	110.227
3638.5	85.3448	3819.25	88.976	3819.25	111.08
3638	85.3448	3819	89.0329	3819	112.04
3637.5	85.2299	3818.75	89.1182	3818.75	112.947
3637	85.1149	3818.5	89.2604	3818.5	113.747
3636.5	85	3818.25	89.4596	3818.25	114.28
3636	84.9425	3818	89.6018	3818	114.6
3635.5	84.8851	3817.75	89.6587	3817.75	114.653
3635	84.8276	3817.5	89.6302	3817.5	114.493
3634.5	84.7126	3817.25	89.5449	3817.25	114.28
3634	84.5977	3817	89.5164	3817	113.907
3633.5	84.4253	3816.75	89.4596	3816.75	113.213
3633	84.2529	3816.5	89.3742	3816.5	112.2
3632.5	84.1379	3816.25	89.2889	3816.25	111.24
3632	84.0805	3816	89.1751	3816	110.707
3631.5	84.1379	3815.75	89.0613	3815.75	110.44
3631	84.2529	3815.5	88.9476	3815.5	110.333
3630.5	84.2529	3815.25	88.8907	3815.25	110.387
3630	84.023	3815	88.8622	3815	110.76
3629.5	83.7356	3814.75	88.8622	3814.75	111.453
3629	83.5632	3814.5	88.8907	3814.5	112.36
3628.5	83.4483	3814.25	88.9476	3814.25	113.267
3628	83.3333	3814	89.0044	3814	114.013
3627.5	83.2184	3813.75	89.0898	3813.75	114.6
3627	83.1034	3813.5	89.1182	3813.5	114.973
3626.5	83.1034	3813.25	89.1467	3813.25	115.347
3626	83.1609	3813	89.1467	3813	115.667
3625.5	83.2184	3812.75	89.1467	3812.75	115.987
3625	83.1609	3812.5	89.1467	3812.5	116.147
3624.5	83.1034	3812.25	89.1467	3812.25	116.253
3624	83.046	3812	89.1467	3812	116.2
3623.5	82.931	3811.75	89.1467	3811.75	116.147
3623	82.8736	3811.5	89.1467	3811.5	116.093
3622.5	82.8161	3811.25	89.1182	3811.25	116.04
3622	82.8161	3811	89.0898	3811	116.04
3621.5	82.7586	3810.75	89.0898	3810.75	116.147
3621	82.7011	3810.5	89.1751	3810.5	116.307
3620.5	82.6437	3810.25	89.232	3810.25	116.467
3620	82.5287	3810	89.2889	3810	116.627
3619.5	82.2989	3809.75	89.3458	3809.75	116.68
3619	82.0115	3809.5	89.4311	3809.5	116.573
3618.5	81.7816	3809.25	89.5449	3809.25	116.36
3618	81.6667	3809	89.6018	3809	115.987
3617.5	81.6092	3808.75	89.6018	3808.75	115.613
3617	81.5517	3808.5	89.6018	3808.5	115.187
3616.5	81.4368	3808.25	89.5733	3808.25	114.92
3616	81.3218	3808	89.6302	3808	114.707
3615.5	81.3218	3807.75	89.6587	3807.75	114.387
3615	81.3793	3807.5	89.6018	3807.5	113.8
3614.5	81.3218	3807.25	89.4596	3807.25	113.053
3614	81.2069	3807	89.3173	3807	112.467
3613.5	80.977	3806.75	89.2604	3806.75	112.147
3613	80.9195	3806.5	89.2604	3806.5	112.04
3612.5	80.8621	3806.25	89.2604	3806.25	111.987
3612	80.8046	3806	89.2036	3806	112.04
3611.5	80.6897	3805.75	89.1182	3805.75	112.253
3611	80.5172	3805.5	89.0329	3805.5	112.68
3610.5	80.4023	3805.25	89.0329	3805.25	113.32
3610	80.3448	3805	89.1467	3805	114.013
3609.5	80.3448	3804.75	89.2604	3804.75	114.387
3609	80.2299	3804.5	89.3458	3804.5	114.547
3608.5	80.1149	3804.25	89.4027	3804.25	114.6
3608	79.9425	3804	89.4596	3804	114.707
3607.5	79.8276	3803.75	89.6587	3803.75	114.813
3607	79.8276	3803.5	89.8862	3803.5	114.76
3606.5	79.8276	3803.25	90.0284	3803.25	114.493
3606	79.7701	3803	90	3803	114.013
3605.5	79.6552	3802.75	89.8009	3802.75	113.48
3605	79.5402	3802.5	89.6018	3802.5	112.84
3604.5	79.4828	3802.25	89.5164	3802.25	111.987
3604	79.4828	3802	89.4027	3802	110.813
3603.5	79.3678	3801.75	89.2604	3801.75	109.693
3603	79.3103	3801.5	89.1751	3801.5	109.053
3602.5	79.1954	3801.25	89.1751	3801.25	109
3602	79.0805	3801	89.232	3801	109.267
3601.5	79.023	3800.75	89.2036	3800.75	109.587
3601	78.9655	3800.5	89.1467	3800.5	109.907
3600.5	78.9655	3800.25	89.0613	3800.25	110.333
3600	78.8506	3800	89.0329	3800	110.973
3599.5	78.6782	3799.75	89.0329	3799.75	111.72
3599	78.5632	3799.5	89.0329	3799.5	112.52
3598.5	78.5058	3799.25	89.0898	3799.25	113.32
3598	78.4483	3799	89.1751	3799	113.96
3597.5	78.3908	3798.75	89.2604	3798.75	114.493
3597	78.2759	3798.5	89.3458	3798.5	114.76
3596.5	78.1609	3798.25	89.3458	3798.25	114.707
3596	78.1034	3798	89.2604	3798	114.493
3595.5	78.046	3797.75	89.1751	3797.75	114.387
3595	77.931	3797.5	89.0898	3797.5	114.28
3594.5	77.7586	3797.25	89.0329	3797.25	113.96
3594	77.6437	3797	88.976	3797	113.32
3593.5	77.5287	3796.75	88.8907	3796.75	112.68
3593	77.5287	3796.5	88.8622	3796.5	112.36
3592.5	77.4713	3796.25	88.8622	3796.25	112.627
3592	77.4138	3796	88.9191	3796	113.16
3591.5	77.3563	3795.75	88.976	3795.75	113.64
3591	77.2989	3795.5	88.976	3795.5	113.96
3590.5	77.2989	3795.25	89.0044	3795.25	114.227
3590	77.2989	3795	89.0329	3795	114.547
3589.5	77.2414	3794.75	89.0898	3794.75	114.973
3589	77.069	3794.5	89.1182	3794.5	115.453
3588.5	76.8966	3794.25	89.1182	3794.25	115.827
3588	76.6092	3794	89.0329	3794	116.147
3587.5	76.4368	3793.75	89.0044	3793.75	116.36
3587	76.4368	3793.5	88.976	3793.5	116.467
3586.5	76.4368	3793.25	89.0044	3793.25	116.573
3586	76.4368	3793	89.0329	3793	116.627
3585.5	76.3218	3792.75	89.0613	3792.75	116.68
3585	76.1494	3792.5	89.0613	3792.5	116.68
3584.5	76.0345	3792.25	89.0898	3792.25	116.52
3584	75.977	3792	89.0613	3792	116.36
3583.5	75.9195	3791.75	89.0613	3791.75	116.147
3583	75.8046	3791.5	89.0329	3791.5	116.093
3582.5	75.7471	3791.25	89.0329	3791.25	116.2
3582	75.6897	3791	89.0329	3791	116.36
3581.5	75.5747	3790.75	89.0613	3790.75	116.413
3581	75.4598	3790.5	89.0613	3790.5	116.36
3580.5	75.4023	3790.25	89.0898	3790.25	116.307
3580	75.3448	3790	89.0898	3790	116.36
3579.5	75.2874	3789.75	89.1467	3789.75	116.413
3579	75.2874	3789.5	89.1751	3789.5	116.467
3578.5	75.2299	3789.25	89.232	3789.25	116.573
3578	75.1724	3789	89.232	3789	116.68
3577.5	75.0575	3788.75	89.232	3788.75	116.84
3577	75	3788.5	89.2604	3788.5	116.893
3576.5	74.8276	3788.25	89.3173	3788.25	116.893
3576	74.6552	3788	89.3458	3788	116.84
3575.5	74.5402	3787.75	89.3742	3787.75	116.84
3575	74.4253	3787.5	89.3742	3787.5	116.733
3574.5	74.4253	3787.25	89.3458	3787.25	116.627
3574	74.3678	3787	89.2889	3787	116.52
3573.5	74.3103	3786.75	89.2889	3786.75	116.413
3573	74.1954	3786.5	89.3173	3786.5	116.307
3572.5	74.0805	3786.25	89.4027	3786.25	116.253
3572	74.023	3786	89.4311	3786	116.147
3571.5	74.023	3785.75	89.4027	3785.75	115.987
3571	73.9081	3785.5	89.3173	3785.5	115.72
3570.5	73.8506	3785.25	89.232	3785.25	115.453
3570	73.7356	3785	89.1182	3785	115.187
3569.5	73.6207	3784.75	89.0044	3784.75	114.973
3569	73.5058	3784.5	88.9191	3784.5	114.973
3568.5	73.3908	3784.25	88.8907	3784.25	115.027
3568	73.2759	3784	88.9191	3784	115.133
3567.5	73.046	3783.75	88.976	3783.75	115.293
3567	72.8161	3783.5	89.0329	3783.5	115.507
3566.5	72.7011	3783.25	89.0329	3783.25	115.773
3566	72.6437	3783	89.0329	3783	115.987
3565.5	72.5287	3782.75	89.0044	3782.75	116.147
3565	72.4138	3782.5	88.976	3782.5	116.2
3564.5	72.2989	3782.25	88.976	3782.25	116.253
3564	72.2414	3782	88.976	3782	116.307
3563.5	72.1839	3781.75	89.0613	3781.75	116.413
3563	72.1264	3781.5	89.2036	3781.5	116.36
3562.5	72.0115	3781.25	89.2889	3781.25	116.093
3562	71.8966	3781	89.2889	3781	115.667
3561.5	71.8391	3780.75	89.2604	3780.75	115.347
3561	71.7816	3780.5	89.2889	3780.5	115.187
3560.5	71.8391	3780.25	89.3173	3780.25	114.973
3560	71.8391	3780	89.2604	3780	114.493
3559.5	71.7816	3779.75	89.0613	3779.75	113.907
3559	71.6667	3779.5	88.8338	3779.5	113.533
3558.5	71.4942	3779.25	88.7484	3779.25	113.48
3558	71.3793	3779	88.8053	3779	113.64
3557.5	71.2644	3778.75	88.8907	3778.75	113.8
3557	71.0919	3778.5	88.9476	3778.5	113.853
3556.5	71.0345	3778.25	88.9191	3778.25	113.96
3556	70.9195	3778	88.8907	3778	114.227
3555.5	70.8621	3777.75	88.8907	3777.75	114.76
3555	70.8046	3777.5	88.976	3777.5	115.293
3554.5	70.7471	3777.25	89.0898	3777.25	115.773
3554	70.6322	3777	89.1182	3777	116.093
3553.5	70.5172	3776.75	89.0613	3776.75	116.2
3553	70.3448	3776.5	88.976	3776.5	116.253
3552.5	70.2299	3776.25	88.976	3776.25	116.413
3552	70.1149	3776	89.0613	3776	116.627
3551.5	70	3775.75	89.1751	3775.75	116.787
3551	69.8851	3775.5	89.1751	3775.5	116.733
3550.5	69.7701	3775.25	89.0898	3775.25	116.573
3550	69.6552	3775	89.0329	3775	116.467
3549.5	69.5977	3774.75	89.0329	3774.75	116.52
3549	69.5402	3774.5	89.0613	3774.5	116.627
3548.5	69.4253	3774.25	89.1182	3774.25	116.733
3548	69.3103	3774	89.1467	3774	116.733
3547.5	69.1954	3773.75	89.1467	3773.75	116.68
3547	69.0805	3773.5	89.1467	3773.5	116.68
3546.5	68.9655	3773.25	89.1751	3773.25	116.733
3546	68.8506	3773	89.232	3773	116.787
3545.5	68.7356	3772.75	89.2604	3772.75	116.733
3545	68.6782	3772.5	89.2604	3772.5	116.627
3544.5	68.5632	3772.25	89.232	3772.25	116.52
3544	68.4483	3772	89.2604	3772	116.307
3543.5	68.2759	3771.75	89.3173	3771.75	116.093
3543	68.1609	3771.5	89.3173	3771.5	115.72
3542.5	68.1034	3771.25	89.2889	3771.25	115.293
3542	67.9885	3771	89.2889	3771	114.867
3541.5	67.931	3770.75	89.3458	3770.75	114.387
3541	67.8161	3770.5	89.3458	3770.5	113.8
3540.5	67.7011	3770.25	89.2036	3770.25	113.16
3540	67.6437	3770	89.0613	3770	112.733
3539.5	67.5862	3769.75	89.0044	3769.75	112.733
3539	67.4713	3769.5	89.0613	3769.5	113.053
3538.5	67.3563	3769.25	89.0898	3769.25	113.373
3538	67.2414	3769	89.0329	3769	113.533
3537.5	67.1264	3768.75	88.9476	3768.75	113.64
3537	67.0115	3768.5	88.9191	3768.5	113.907
3536.5	66.954	3768.25	88.976	3768.25	114.387
3536	66.8391	3768	89.1182	3768	114.867
3535.5	66.7241	3767.75	89.2036	3767.75	115.133
3535	66.6092	3767.5	89.2036	3767.5	115.08
3534.5	66.5517	3767.25	89.1751	3767.25	114.92
3534	66.4368	3767	89.1467	3767	114.813
3533.5	66.3793	3766.75	89.2036	3766.75	114.92
3533	66.2644	3766.5	89.2889	3766.5	114.867
3532.5	66.1494	3766.25	89.2889	3766.25	114.6
3532	66.0345	3766	89.232	3766	114.28
3531.5	65.977	3765.75	89.2036	3765.75	114.067
3531	65.8621	3765.5	89.1751	3765.5	114.12
3530.5	65.8046	3765.25	89.1467	3765.25	114.173
3530	65.6322	3765	89.1182	3765	114.28
3529.5	65.5172	3764.75	89.0898	3764.75	114.493
3529	65.3448	3764.5	89.1182	3764.5	114.867
3528.5	65.1724	3764.25	89.0898	3764.25	115.293
3528	65	3764	89.0898	3764	115.72
3527.5	64.8276	3763.75	89.0613	3763.75	115.933
3527	64.7126	3763.5	89.0613	3763.5	116.093
3526.5	64.5977	3763.25	89.0329	3763.25	116.147
3526	64.4828	3763	89.0329	3763	116.253
3525.5	64.3678	3762.75	89.0329	3762.75	116.307
3525	64.2529	3762.5	89.0329	3762.5	116.36
3524.5	64.1954	3762.25	89.1182	3762.25	116.413
3524	64.1379	3762	89.2036	3762	116.413
3523.5	64.0805	3761.75	89.3173	3761.75	116.307
3523	63.9655	3761.5	89.3742	3761.5	116.093
3522.5	63.8506	3761.25	89.4027	3761.25	115.773
3522	63.6782	3761	89.3458	3761	115.453
3521.5	63.5632	3760.75	89.3173	3760.75	115.027
3521	63.4483	3760.5	89.2889	3760.5	114.493
3520.5	63.3333	3760.25	89.2889	3760.25	113.907
3520	63.2184	3760	89.232	3760	113.48
3519.5	63.1609	3759.75	89.1751	3759.75	113.267
3519	63.046	3759.5	89.1467	3759.5	113.213
3518.5	62.9885	3759.25	89.1182	3759.25	113.267
3518	62.8736	3759	89.1467	3759	113.373
3517.5	62.8161	3758.75	89.1751	3758.75	113.587
3517	62.7011	3758.5	89.1467	3758.5	113.853
3516.5	62.5862	3758.25	89.1182	3758.25	113.96
3516	62.4138	3758	89.1182	3758	114.013
3515.5	62.2414	3757.75	89.1751	3757.75	114.067
3515	62.1264	3757.5	89.2889	3757.5	114.173
3514.5	62.0115	3757.25	89.3742	3757.25	114.12
3514	61.8965	3757	89.3173	3757	113.907
3513.5	61.7816	3756.75	89.1467	3756.75	113.64
3513	61.6092	3756.5	89.0329	3756.5	113.693
3512.5	61.4943	3756.25	89.0044	3756.25	114.013
3512	61.3793	3756	89.0613	3756	114.387
3511.5	61.3218	3755.75	89.1467	3755.75	114.6
3511	61.2069	3755.5	89.1751	3755.5	114.653
3510.5	61.0919	3755.25	89.2036	3755.25	114.813
3510	60.9195	3755	89.2889	3755	115.187
3509.5	60.8046	3754.75	89.4027	3754.75	115.56
3509	60.6897	3754.5	89.5449	3754.5	115.72
3508.5	60.5747	3754.25	89.6587	3754.25	115.613
3508	60.4023	3754	89.6871	3754	115.133
3507.5	60.2299	3753.75	89.6587	3753.75	114.493
3507	60.1149	3753.5	89.6302	3753.5	113.8
3506.5	60.0575	3753.25	89.7156	3753.25	113.213
3506	59.9425	3753	89.8862	3753	112.52
3505.5	59.8276	3752.75	89.9431	3752.75	111.507
3505	59.7126	3752.5	89.8578	3752.5	110.547
3504.5	59.5977	3752.25	89.744	3752.25	109.907
3504	59.4253	3752	89.7156	3752	109.693
3503.5	59.2529	3751.75	89.7156	3751.75	109.64
3503	59.0805	3751.5	89.6871	3751.5	109.427
3502.5	58.9081	3751.25	89.5449	3751.25	109.053
3502	58.7356	3751	89.3742	3751	108.627
3501.5	58.6207	3750.75	89.2604	3750.75	108.627
3501	58.5057	3750.5	89.4027	3750.5	109.107
3500.5	58.3908	3750.25	89.6587	3750.25	109.64
3500	58.2759	3750	89.7156	3750	109.587
3499.5	58.2184	3749.75	89.5164	3749.75	109.053
3499	58.1035	3749.5	89.3173	3749.5	108.787
3498.5	57.9885	3749.25	89.232	3749.25	108.947
3498	57.8161	3749	89.1467	3749	109.32
3497.5	57.6437	3748.75	89.0613	3748.75	109.587
3497	57.5287	3748.5	89.0044	3748.5	109.8
3496.5	57.3563	3748.25	89.0044	3748.25	110.173
3496	57.2414	3748	89.0329	3748	110.707
3495.5	57.069	3747.75	89.1182	3747.75	111.4
3495	56.8965	3747.5	89.2036	3747.5	112.253
3494.5	56.7241	3747.25	89.3458	3747.25	113
3494	56.6092	3747	89.4311	3747	113.48
3493.5	56.4943	3746.75	89.488	3746.75	113.48
3493	56.3793	3746.5	89.5733	3746.5	113.213
3492.5	56.2069	3746.25	89.7724	3746.25	112.84
3492	56.0919	3746	90.0569	3746	112.413
3491.5	55.977	3745.75	90.2844	3745.75	111.72
3491	55.8621	3745.5	90.3413	3745.5	110.44
3490.5	55.7471	3745.25	90.1422	3745.25	108.787
3490	55.5747	3745	89.8293	3745	107.133
3489.5	55.4023	3744.75	89.6587	3744.75	105.853
3489	55.2874	3744.5	89.488	3744.5	105.16
3488.5	55.1149	3744.25	89.232	3744.25	105.107
3488	54.8851	3744	89.0329	3744	105.587
3487.5	54.7126	3743.75	88.9476	3743.75	106.6
3487	54.5402	3743.5	88.976	3743.5	107.88
3486.5	54.3678	3743.25	88.976	3743.25	109.053
3486	54.2529	3743	88.976	3743	109.96
3485.5	54.1379	3742.75	88.9191	3742.75	110.707
3485	54.023	3742.5	88.8622	3742.5	111.4
3484.5	53.8506	3742.25	88.8338	3742.25	112.093
3484	53.7356	3742	88.8622	3742	112.787
3483.5	53.6207	3741.75	88.8907	3741.75	113.32
3483	53.5057	3741.5	88.8622	3741.5	113.693
3482.5	53.3333	3741.25	88.7769	3741.25	113.96
3482	53.1035	3741	88.72	3741	114.227
3481.5	52.8736	3740.75	88.7769	3740.75	114.547
3481	52.7011	3740.5	88.8907	3740.5	114.76
3480.5	52.6437	3740.25	88.976	3740.25	114.813
3480	52.5287	3740	89.0044	3740	114.76
3479.5	52.4138	3739.75	89.0329	3739.75	114.653
3479	52.1839	3739.5	89.1182	3739.5	114.653
3478.5	52.0115	3739.25	89.2889	3739.25	114.867
3478	51.7816	3739	89.5164	3739	115.027
3477.5	51.6667	3738.75	89.6587	3738.75	115.027
3477	51.5517	3738.5	89.6302	3738.5	114.76
3476.5	51.4943	3738.25	89.4311	3738.25	114.28
3476	51.3793	3738	89.2604	3738	113.853
3475.5	51.2069	3737.75	89.2604	3737.75	113.533
3475	50.977	3737.5	89.4027	3737.5	113
3474.5	50.7471	3737.25	89.4596	3737.25	112.093
3474	50.5172	3737	89.3742	3737	110.973
3473.5	50.2874	3736.75	89.232	3736.75	110.013
3473	50.1149	3736.5	89.232	3736.5	109.32
3472.5	50	3736.25	89.4027	3736.25	108.733
3472	49.8851	3736	89.6302	3736	107.933
3471.5	49.7701	3735.75	89.7156	3735.75	107.027
3471	49.5977	3735.5	89.5449	3735.5	106.44
3470.5	49.4253	3735.25	89.2604	3735.25	106.44
3470	49.2529	3735	89.0329	3735	106.867
3469.5	49.0805	3734.75	88.9476	3734.75	107.56
3469	48.8506	3734.5	88.9191	3734.5	108.36
3468.5	48.7356	3734.25	88.9191	3734.25	109.213
3468	48.6207	3734	88.8622	3734	109.853
3467.5	48.4483	3733.75	88.7769	3733.75	110.12
3467	48.2759	3733.5	88.6347	3733.5	110.12
3466.5	48.1035	3733.25	88.6347	3733.25	110.333
3466	47.8736	3733	88.8053	3733	110.867
3465.5	47.7011	3732.75	89.0044	3732.75	111.347
3465	47.5287	3732.5	89.0613	3732.5	111.453
3464.5	47.4138	3732.25	88.976	3732.25	111.4
3464	47.2989	3732	88.8622	3732	111.56
3463.5	47.1839	3731.75	88.8053	3731.75	112.04
3463	47.0115	3731.5	88.7769	3731.5	112.627
3462.5	46.7816	3731.25	88.7484	3731.25	113
3462	46.5517	3731	88.7484	3731	113.267
3461.5	46.3218	3730.75	88.7769	3730.75	113.64
3461	46.0919	3730.5	88.8622	3730.5	114.173
3460.5	45.9195	3730.25	88.9476	3730.25	114.76
3460	45.8046	3730	88.976	3730	115.24
3459.5	45.6322	3729.75	89.0044	3729.75	115.613
3459	45.5172	3729.5	89.0613	3729.5	115.827
3458.5	45.2874	3729.25	89.0613	3729.25	116.04
3458	45.1149	3729	89.0898	3729	116.307
3457.5	44.8851	3728.75	89.0898	3728.75	116.413
3457	44.7701	3728.5	89.0898	3728.5	116.36
3456.5	44.5977	3728.25	89.0898	3728.25	116.093
3456	44.4253	3728	89.0898	3728	115.72
3455.5	44.2529	3727.75	89.1467	3727.75	115.507
3455	44.0805	3727.5	89.232	3727.5	115.347
3454.5	43.8506	3727.25	89.3173	3727.25	114.973
3454	43.6782	3727	89.3458	3727	114.333
3453.5	43.5632	3726.75	89.3173	3726.75	113.8
3453	43.3908	3726.5	89.2889	3726.5	113.533
3452.5	43.2184	3726.25	89.2604	3726.25	113.587
3452	43.1035	3726	89.2604	3726	113.693
3451.5	42.931	3725.75	89.2036	3725.75	113.64
3451	42.8161	3725.5	89.1182	3725.5	113.587
3450.5	42.5862	3725.25	88.976	3725.25	113.693
3450	42.4138	3725	88.8622	3725	113.96
3449.5	42.1839	3724.75	88.8622	3724.75	114.387
3449	42.0115	3724.5	88.976	3724.5	114.76
3448.5	41.8391	3724.25	89.1182	3724.25	114.867
3448	41.6667	3724	89.1467	3724	114.76
3447.5	41.4943	3723.75	89.1467	3723.75	114.44
3447	41.3218	3723.5	89.1467	3723.5	114.28
3446.5	41.0919	3723.25	89.1751	3723.25	114.227
3446	40.8046	3723	89.1751	3723	114.28
3445.5	40.5747	3722.75	89.0898	3722.75	114.12
3445	40.4023	3722.5	88.9191	3722.5	113.853
3444.5	40.2299	3722.25	88.7769	3722.25	113.693
3444	40.0575	3722	88.72	3722	113.8
3443.5	39.9425	3721.75	88.7484	3721.75	114.067
3443	39.7701	3721.5	88.8053	3721.5	114.44
3442.5	39.5977	3721.25	88.9476	3721.25	114.867
3442	39.4253	3721	89.0898	3721	115.24
3441.5	39.2529	3720.75	89.1751	3720.75	115.453
3441	39.023	3720.5	89.2036	3720.5	115.453
3440.5	38.7931	3720.25	89.1751	3720.25	115.4
3440	38.6207	3720	89.1751	3720	115.4
3439.5	38.3908	3719.75	89.2036	3719.75	115.4
3439	38.1609	3719.5	89.2036	3719.5	115.453
3438.5	37.9885	3719.25	89.1751	3719.25	115.453
3438	37.8736	3719	89.0898	3719	115.507
3437.5	37.7011	3718.75	89.0613	3718.75	115.773
3437	37.5287	3718.5	89.0898	3718.5	115.987
3436.5	37.2989	3718.25	89.1182	3718.25	116.147
3436	37.069	3718	89.0898	3718	116.093
3435.5	36.8391	3717.75	89.0329	3717.75	116.093
3435	36.6667	3717.5	88.976	3717.5	116.253
3434.5	36.4368	3717.25	88.976	3717.25	116.573
3434	36.2644	3717	89.0329	3717	116.84
3433.5	36.0919	3716.75	89.0613	3716.75	116.947
3433	35.8621	3716.5	89.0898	3716.5	116.787
3432.5	35.6897	3716.25	89.1182	3716.25	116.573
3432	35.4598	3716	89.1467	3716	116.36
3431.5	35.1724	3715.75	89.1751	3715.75	116.253
3431	34.8851	3715.5	89.1751	3715.5	116.093
3430.5	34.6552	3715.25	89.1751	3715.25	115.88
3430	34.3678	3715	89.1467	3715	115.72
3429.5	34.0805	3714.75	89.2036	3714.75	115.827
3429	33.9081	3714.5	89.3458	3714.5	116.04
3428.5	33.6782	3714.25	89.488	3714.25	116.093
3428	33.4483	3714	89.5449	3714	115.773
3427.5	33.1609	3713.75	89.5449	3713.75	115.187
3427	32.8736	3713.5	89.5164	3713.5	114.6
3426.5	32.6437	3713.25	89.5449	3713.25	114.173
3426	32.3563	3713	89.5449	3713	113.747
3425.5	32.069	3712.75	89.3742	3712.75	112.893
3425	31.7816	3712.5	89.0898	3712.5	111.933
3424.5	31.5517	3712.25	88.8622	3712.25	111.24
3424	31.2644	3712	88.9191	3712	111.08
3423.5	30.9195	3711.75	89.1182	3711.75	111.187
3423	30.6322	3711.5	89.2889	3711.5	111.187
3422.5	30.2874	3711.25	89.2889	3711.25	110.92
3422	29.9425	3711	89.1182	3711	110.493
3421.5	29.5977	3710.75	88.8907	3710.75	110.333
3421	29.2529	3710.5	88.7769	3710.5	110.6
3420.5	28.908	3710.25	88.8338	3710.25	111.187
3420	28.5632	3710	88.8907	3710	111.56
3419.5	28.2184	3709.75	88.8053	3709.75	111.667
3419	27.8161	3709.5	88.6631	3709.5	111.933
3418.5	27.4138	3709.25	88.5778	3709.25	112.52
3418	27.069	3709	88.6347	3709	113.32
3417.5	26.6667	3708.75	88.72	3708.75	113.907
3417	26.3218	3708.5	88.7484	3708.5	114.227
3416.5	25.977	3708.25	88.72	3708.25	114.493
3416	25.6322	3708	88.72	3708	114.813
3415.5	25.2874	3707.75	88.72	3707.75	115.293
3415	24.9425	3707.5	88.7769	3707.5	115.72
3414.5	24.4828	3707.25	88.8907	3707.25	116.04
3414	24.0805	3707	89.0044	3707	116.307
3413.5	23.6782	3706.75	89.0898	3706.75	116.573
3413	23.2759	3706.5	89.0613	3706.5	116.84
3412.5	22.931	3706.25	88.9476	3706.25	117
3412	22.5287	3706	88.8338	3706	117.053
3411.5	22.1839	3705.75	88.8053	3705.75	117.053
3411	21.7816	3705.5	88.8622	3705.5	117.053
3410.5	21.3793	3705.25	88.9191	3705.25	117.16
3410	20.977	3705	88.9476	3705	117.32
3409.5	20.5747	3704.75	88.9476	3704.75	117.32
3409	20.2299	3704.5	88.976	3704.5	117.32
3408.5	19.9425	3704.25	89.0898	3704.25	117.267
3408	19.5977	3704	89.2604	3704	117.213
3407.5	19.1954	3703.75	89.3742	3703.75	117
3407	18.8506	3703.5	89.3742	3703.5	116.627
3406.5	18.5057	3703.25	89.2604	3703.25	116.2
3406	18.1609	3703	89.1751	3703	115.773
3405.5	17.8736	3702.75	89.1467	3702.75	115.4
3405	17.5862	3702.5	89.1467	3702.5	114.867
3404.5	17.2414	3702.25	89.0898	3702.25	114.173
3404	16.954	3702	88.976	3702	113.64
3403.5	16.6667	3701.75	88.8907	3701.75	113.533
3403	16.4368	3701.5	88.8622	3701.5	113.853
3402.5	16.1494	3701.25	88.8907	3701.25	114.28
3402	15.9195	3701	88.9191	3701	114.547
3401.5	15.7471	3700.75	88.8907	3700.75	114.707
3401	15.5747	3700.5	88.9191	3700.5	114.92
3400.5	15.4023	3700.25	88.9476	3700.25	115.347
3400	15.2299	3700	88.9476	3700	115.827
3399.5	15.1149	3699.75	88.9476	3699.75	116.307
3399	15	3699.5	88.9476	3699.5	116.627
3398.5	14.8851	3699.25	88.976	3699.25	116.787
3398	14.7701	3699	89.0044	3699	116.947
3397.5	14.6552	3698.75	88.976	3698.75	117.053
3397	14.5402	3698.5	88.9476	3698.5	117.107
3396.5	14.3678	3698.25	88.9476	3698.25	117.16
3396	14.2529	3698	88.976	3698	117.16
3395.5	14.0805	3697.75	89.0329	3697.75	117.16
3395	14.023	3697.5	89.1182	3697.5	117.107
3394.5	13.908	3697.25	89.1467	3697.25	116.947
3394	13.8506	3697	89.1467	3697	116.84
3393.5	13.7931	3696.75	89.1467	3696.75	116.68
3393	13.6782	3696.5	89.1182	3696.5	116.68
3392.5	13.5058	3696.25	89.0898	3696.25	116.733
3392	13.3333	3696	89.0044	3696	116.84
3391.5	13.1035	3695.75	88.9476	3695.75	116.787
3391	12.931	3695.5	88.8907	3695.5	116.52
3390.5	12.8161	3695.25	88.8338	3695.25	116.2
3390	12.7012	3695	88.7769	3695	115.987
3389.5	12.5287	3694.75	88.7769	3694.75	116.093
3389	12.2988	3694.5	88.8338	3694.5	116.36
3388.5	12.069	3694.25	88.9476	3694.25	116.573
3388	11.7816	3694	89.0613	3694	116.733
3387.5	11.5517	3693.75	89.1467	3693.75	116.787
3387	11.3218	3693.5	89.232	3693.5	116.787
3386.5	11.0345	3693.25	89.3173	3693.25	116.627
3386	10.7471	3693	89.3173	3693	116.253
3385.5	10.4023	3692.75	89.3173	3692.75	115.72
3385	10.0575	3692.5	89.3173	3692.5	115.187
3384.5	9.65517	3692.25	89.4027	3692.25	114.707
3384	9.31034	3692	89.4311	3692	114.173
3383.5	8.96552	3691.75	89.3173	3691.75	113.373
3383	8.56322	3691.5	89.1467	3691.5	112.52
3382.5	8.10345	3691.25	89.0329	3691.25	112.093
3382	7.64368	3691	89.0613	3691	112.04
3381.5	7.18391	3690.75	89.1467	3690.75	112.2
3381	6.78161	3690.5	89.2604	3690.5	112.2
3380.5	6.32184	3690.25	89.3458	3690.25	112.147
3380	5.91954	3690	89.3742	3690	111.987
3379.5	5.51724	3689.75	89.3458	3689.75	111.827
3379	5.11494	3689.5	89.3173	3689.5	111.507
3378.5	4.65517	3689.25	89.3458	3689.25	111.08
3378	4.1954	3689	89.3173	3689	110.493
3377.5	3.67816	3688.75	89.0898	3688.75	109.96
3377	3.21839	3688.5	88.7769	3688.5	109.8
3376.5	2.75862	3688.25	88.6062	3688.25	109.96
3376	2.29885	3688	88.6062	3688	110.333
3375.5	1.78161	3687.75	88.72	3687.75	110.813
3375	1.32184	3687.5	88.7484	3687.5	111.347
3374.5	0.86207	3687.25	88.6916	3687.25	111.933
3374	0.45977	3687	88.6062	3687	112.627
3373.5	0.05747	3686.75	88.6062	3686.75	113.32
3373	-0.34483	3686.5	88.6916	3686.5	114.013
3372.5	-0.74713	3686.25	88.8053	3686.25	114.547
3372	-1.14943	3686	88.8338	3686	114.973
3371.5	-1.55172	3685.75	88.7769	3685.75	115.24
3371	-1.89655	3685.5	88.72	3685.5	115.4
3370.5	-2.24138	3685.25	88.7484	3685.25	115.56
3370	-2.52874	3685	88.8053	3685	115.72
3369.5	-2.81609	3684.75	88.8053	3684.75	115.88
3369	-3.16092	3684.5	88.7484	3684.5	116.04
3368.5	-3.44828	3684.25	88.6916	3684.25	116.147
3368	-3.73563	3684	88.6916	3684	116.2
3367.5	-4.02299	3683.75	88.7769	3683.75	116.2
3367	-4.31034	3683.5	88.8053	3683.5	116.093
3366.5	-4.65517	3683.25	88.8053	3683.25	115.88
3366	-4.88506	3683	88.7769	3683	115.667
3365.5	-5.17241	3682.75	88.8053	3682.75	115.72
3365	-5.51724	3682.5	88.8622	3682.5	115.933
3364.5	-5.8046	3682.25	88.9191	3682.25	116.147
3364	-6.14943	3682	88.976	3682	116.307
3363.5	-6.43678	3681.75	89.0044	3681.75	116.2
3363	-6.78161	3681.5	88.976	3681.5	115.987
3362.5	-7.06897	3681.25	88.9476	3681.25	115.613
3362	-7.41379	3681	88.9476	3681	115.187
3361.5	-7.75862	3680.75	88.976	3680.75	114.76
3361	-8.10345	3680.5	89.0613	3680.5	114.493
3360.5	-8.44828	3680.25	89.0898	3680.25	114.227
3360	-8.85057	3680	89.0613	3680	113.96
3359.5	-9.25287	3679.75	89.0329	3679.75	113.64
3359	-9.65517	3679.5	89.0613	3679.5	113.587
3358.5	-10.0575	3679.25	89.1467	3679.25	113.693
3358	-10.5172	3679	89.2036	3679	113.8
3357.5	-10.977	3678.75	89.1751	3678.75	113.64
3357	-11.4368	3678.5	89.1182	3678.5	113.32
3356.5	-11.954	3678.25	89.1751	3678.25	113
3356	-12.4138	3678	89.3173	3678	112.84
3355.5	-12.931	3677.75	89.4311	3677.75	112.733
3355	-13.3908	3677.5	89.4311	3677.5	112.52
3354.5	-13.908	3677.25	89.4596	3677.25	112.147
3354	-14.4253	3677	89.6018	3677	111.613
3353.5	-14.9425	3676.75	89.7724	3676.75	110.707
3353	-15.4598	3676.5	89.744	3676.5	109.32
3352.5	-15.977	3676.25	89.4311	3676.25	107.827
3352	-16.4943	3676	89.0613	3676	106.707
3351.5	-17.0115	3675.75	88.9476	3675.75	105.747
3351	-17.4713	3675.5	89.0613	3675.5	104.627
3350.5	-17.931	3675.25	89.1182	3675.25	103.667
3350	-18.3908	3675	88.976	3675	103.293
3349.5	-18.7931	3674.75	88.7769	3674.75	103.773
3349	-19.1954	3674.5	88.6347	3674.5	104.787
3348.5	-19.5402	3674.25	88.6062	3674.25	106.067
3348	-19.8851	3674	88.6347	3674	107.4
3347.5	-20.2299	3673.75	88.6347	3673.75	108.52
3347	-20.5172	3673.5	88.6062	3673.5	109.48
3346.5	-20.7471	3673.25	88.6062	3673.25	110.28
3346	-20.8621	3673	88.72	3673	110.92
3345.5	-20.977	3672.75	88.9191	3672.75	111.4
3345	-21.0345	3672.5	89.1182	3672.5	111.667
3344.5	-21.092	3672.25	89.2036	3672.25	111.613
3344	-21.092	3672	89.2604	3672	111.347
3343.5	-21.0345	3671.75	89.3173	3671.75	110.867
3343	-20.977	3671.5	89.3742	3671.5	110.28
3342.5	-20.8621	3671.25	89.3173	3671.25	109.48
3342	-20.6897	3671	89.232	3671	108.52
3341.5	-20.5747	3670.75	89.1182	3670.75	107.667
3341	-20.4023	3670.5	89.0329	3670.5	106.76
3340.5	-20.1724	3670.25	88.9476	3670.25	105.96
3340	-19.8851	3670	88.8622	3670	105.427
3339.5	-19.5402	3669.75	88.8907	3669.75	105.267
3339	-19.1954	3669.5	88.9476	3669.5	105.32
3338.5	-18.8506	3669.25	88.9476	3669.25	105.48
3338	-18.5057	3669	88.8907	3669	105.693
3337.5	-18.1609	3668.75	88.7769	3668.75	106.227
3337	-17.8736	3668.5	88.7484	3668.5	107.08
3336.5	-17.5287	3668.25	88.7769	3668.25	107.933
3336	-17.1264	3668	88.7769	3668	108.573
3335.5	-16.7816	3667.75	88.7484	3667.75	108.947
3335	-16.3793	3667.5	88.72	3667.5	109.213
3334.5	-15.977	3667.25	88.72	3667.25	109.533
3334	-15.5172	3667	88.7769	3667	109.907
3333.5	-15.0575	3666.75	88.8907	3666.75	110.387
3333	-14.5977	3666.5	88.9476	3666.5	110.707
3332.5	-14.1379	3666.25	88.8907	3666.25	110.813
3332	-13.6782	3666	88.8053	3666	110.867
3331.5	-13.2184	3665.75	88.7769	3665.75	110.92
3331	-12.7586	3665.5	88.8622	3665.5	111.08
3330.5	-12.2988	3665.25	88.976	3665.25	111.293
3330	-11.8391	3665	89.0613	3665	111.347
3329.5	-11.3793	3664.75	89.0329	3664.75	111.24
3329	-10.977	3664.5	88.9476	3664.5	110.92
3328.5	-10.5172	3664.25	88.8622	3664.25	110.493
3328	-10.1149	3664	88.7484	3664	110.067
3327.5	-9.65517	3663.75	88.6062	3663.75	109.8
3327	-9.1954	3663.5	88.5209	3663.5	109.693
3326.5	-8.7931	3663.25	88.5493	3663.25	109.587
3326	-8.3908	3663	88.6347	3663	109.427
3325.5	-8.04598	3662.75	88.72	3662.75	109.267
3325	-7.75862	3662.5	88.7484	3662.5	109.107
3324.5	-7.47126	3662.25	88.7484	3662.25	109.053
3324	-7.18391	3662	88.7769	3662	109.107
3323.5	-6.83908	3661.75	88.8338	3661.75	109.107
3323	-6.55172	3661.5	88.8338	3661.5	108.84
3322.5	-6.2069	3661.25	88.7769	3661.25	108.467
3322	-5.91954	3661	88.6347	3661	108.093
3321.5	-5.68966	3660.75	88.5778	3660.75	107.827
3321	-5.45977	3660.5	88.5778	3660.5	107.667
3320.5	-5.22989	3660.25	88.6347	3660.25	107.507
3320	-5	3660	88.6916	3660	107.347
3319.5	-4.77011	3659.75	88.72	3659.75	107.293
3319	-4.5977	3659.5	88.72	3659.5	107.24
3318.5	-4.42529	3659.25	88.7769	3659.25	107.133
3318	-4.31034	3659	88.9191	3659	107.08
3317.5	-4.1954	3658.75	89.1182	3658.75	106.92
3317	-4.08046	3658.5	89.232	3658.5	106.653
3316.5	-3.96552	3658.25	89.232	3658.25	106.227
3316	-3.90805	3658	89.1467	3658	105.533
3315.5	-3.85057	3657.75	89.0044	3657.75	104.84
3315	-3.7931	3657.5	88.8907	3657.5	104.307
3314.5	-3.67816	3657.25	88.8053	3657.25	103.773
3314	-3.56322	3657	88.6916	3657	103.08
3313.5	-3.44828	3656.75	88.4924	3656.75	102.067
3313	-3.33333	3656.5	88.3502	3656.5	101.16
3312.5	-3.21839	3656.25	88.3787	3656.25	100.68
3312	-3.10345	3656	88.5778	3656	100.627
3311.5	-3.04598	3655.75	88.7769	3655.75	100.787
3311	-2.93103	3655.5	88.8338	3655.5	100.787
3310.5	-2.87356	3655.25	88.7484	3655.25	100.68
3310	-2.75862	3655	88.6347	3655	100.733
3309.5	-2.64368	3654.75	88.6062	3654.75	101
3309	-2.52874	3654.5	88.6347	3654.5	101.427
3308.5	-2.47126	3654.25	88.6347	3654.25	101.8
3308	-2.41379	3654	88.6347	3654	102.067
3307.5	-2.29885	3653.75	88.6631	3653.75	102.173
3307	-2.24138	3653.5	88.7484	3653.5	102.067
3306.5	-2.12644	3653.25	88.8338	3653.25	101.8
3306	-2.01149	3653	88.8907	3653	101.373
3305.5	-2.01149	3652.75	88.9476	3652.75	100.893
3305	-2.01149	3652.5	89.0613	3652.5	100.36
3304.5	-2.06897	3652.25	89.2036	3652.25	99.72
3304	-2.06897	3652	89.2889	3652	98.8133
3303.5	-2.01149	3651.75	89.3173	3651.75	97.9067
3303	-1.95402	3651.5	89.3742	3651.5	97.1067
3302.5	-1.83908	3651.25	89.4027	3651.25	96.2
3302	-1.72414	3651	89.3458	3651	95.0267
3301.5	-1.6092	3650.75	89.1182	3650.75	93.5867
3301	-1.49425	3650.5	88.8338	3650.5	92.36
3300.5	-1.32184	3650.25	88.6631	3650.25	91.4533
3300	-1.14943	3650	88.6631	3650	90.8667
3299.5	-1.03448	3649.75	88.6916	3649.75	90.28
3299	-0.86207	3649.5	88.6916	3649.5	89.9067
3298.5	-0.68966	3649.25	88.6347	3649.25	89.8
3298	-0.45977	3649	88.5493	3649	89.9067
3297.5	-0.22989	3648.75	88.4924	3648.75	89.9067
3297	-0.05747	3648.5	88.464	3648.5	89.5867
3296.5	0.17241	3648.25	88.4356	3648.25	89.0533
3296	0.28736	3648	88.3787	3648	88.5733
3295.5	0.45977	3647.75	88.2933	3647.75	88.4667
3295	0.57471	3647.5	88.2649	3647.5	88.7867
3294.5	0.8046	3647.25	88.4356	3647.25	89.3733
3294	1.03448	3647	88.5778	3647	89.96
3293.5	1.37931	3646.75	88.6062	3646.75	90.2267
3293	1.66667	3646.5	88.464	3646.5	90.2267
3292.5	1.89655	3646.25	88.2649	3646.25	90.28
3292	2.01149	3646	88.1227	3646	90.7067
3291.5	2.06897	3645.75	88.1227	3645.75	91.2933
3291	2.18391	3645.5	88.208	3645.5	91.9333
3290.5	2.29885	3645.25	88.3218	3645.25	92.4133
3290	2.47126	3645	88.3502	3645	92.68
3289.5	2.70115	3644.75	88.4071	3644.75	92.9467
3289	2.93103	3644.5	88.464	3644.5	93.16
3288.5	3.16092	3644.25	88.5493	3644.25	93.2667
3288	3.33333	3644	88.6062	3644	93.32
3287.5	3.44828	3643.75	88.6062	3643.75	93.32
3287	3.62069	3643.5	88.5493	3643.5	93.16
3286.5	3.85057	3643.25	88.4924	3643.25	92.9467
3286	4.08046	3643	88.464	3643	92.7333
3285.5	4.31034	3642.75	88.4356	3642.75	92.52
3285	4.54023	3642.5	88.4356	3642.5	92.3067
3284.5	4.77011	3642.25	88.4071	3642.25	92.04
3284	4.94253	3642	88.3502	3642	91.72
3283.5	5.05747	3641.75	88.2649	3641.75	91.4533
3283	5.22989	3641.5	88.2364	3641.5	91.24
3282.5	5.4023	3641.25	88.2649	3641.25	91.1333
3282	5.51724	3641	88.3502	3641	91.1333
3281.5	5.74713	3640.75	88.3787	3640.75	91.1333
3281	5.91954	3640.5	88.4071	3640.5	91.0267
3280.5	6.14943	3640.25	88.4356	3640.25	90.8667
3280	6.26437	3640	88.4924	3640	90.6533
3279.5	6.43678	3639.75	88.4924	3639.75	90.44
3279	6.66667	3639.5	88.464	3639.5	90.1733
3278.5	6.83908	3639.25	88.4071	3639.25	89.8533
3278	7.06897	3639	88.3787	3639	89.48
3277.5	7.24138	3638.75	88.3502	3638.75	89.1067
3277	7.41379	3638.5	88.3218	3638.5	88.7333
3276.5	7.58621	3638.25	88.2649	3638.25	88.4133
3276	7.70115	3638	88.2649	3638	88.0933
3275.5	7.81609	3637.75	88.3218	3637.75	87.88
3275	7.93103	3637.5	88.3502	3637.5	87.6133
3274.5	8.10345	3637.25	88.3787	3637.25	87.2933
3274	8.33333	3637	88.3787	3637	87.0267
3273.5	8.50575	3636.75	88.3787	3636.75	86.8667
3273	8.73563	3636.5	88.4071	3636.5	86.8667
3272.5	8.90805	3636.25	88.464	3636.25	86.92
3272	9.08046	3636	88.5209	3636	86.8667
3271.5	9.1954	3635.75	88.5209	3635.75	86.6533
3271	9.31034	3635.5	88.4356	3635.5	86.3333
3270.5	9.42529	3635.25	88.3502	3635.25	86.0133
3270	9.48276	3635	88.2933	3635	85.7467
3269.5	9.5977	3634.75	88.3218	3634.75	85.48
3269	9.71264	3634.5	88.3787	3634.5	85.0533
3268.5	9.88506	3634.25	88.3787	3634.25	84.4133
3268	10.0575	3634	88.3502	3634	83.7733
3267.5	10.2299	3633.75	88.3218	3633.75	83.3467
3267	10.3448	3633.5	88.3502	3633.5	83.08
3266.5	10.5172	3633.25	88.4071	3633.25	82.8133
3266	10.6897	3633	88.3787	3633	82.5467
3265.5	10.8046	3632.75	88.2933	3632.75	82.2267
3265	10.977	3632.5	88.1511	3632.5	81.96
3264.5	11.1494	3632.25	88.0373	3632.25	81.8533
3264	11.3218	3632	88.0373	3632	81.8533
3263.5	11.5517	3631.75	88.1511	3631.75	81.9067
3263	11.7816	3631.5	88.2933	3631.5	81.8
3262.5	11.954	3631.25	88.3502	3631.25	81.4267
3262	12.1839	3631	88.3218	3631	81.0533
3261.5	12.3563	3630.75	88.4071	3630.75	80.9467
3261	12.5287	3630.5	88.72	3630.5	81.1067
3260.5	12.7012	3630.25	89.1182	3630.25	80.84
3260	12.8736	3630	89.2036	3630	79.56
3259.5	13.046	3629.75	88.9191	3629.75	77.8
3259	13.1609	3629.5	88.6062	3629.5	76.2533
3258.5	13.3333	3629.25	88.5493	3629.25	74.92
3258	13.5058	3629	88.5778	3629	73.16
3257.5	13.6782	3628.75	88.3502	3628.75	71.24
3257	13.8506	3628.5	88.0089	3628.5	69.8
3256.5	13.9655	3628.25	87.8098	3628.25	69.5333
3256	14.0805	3628	87.8098	3628	70.1733
3255.5	14.1379	3627.75	87.8667	3627.75	71.24
3255	14.1954	3627.5	87.8667	3627.5	72.2
3254.5	14.2529	3627.25	87.8382	3627.25	72.9467
3254	14.3678	3627	87.8382	3627	73.64
3253.5	14.4253	3626.75	87.8667	3626.75	74.44
3253	14.4828	3626.5	87.8951	3626.5	75.1867
3252.5	14.5977	3626.25	87.8951	3626.25	75.7733
3252	14.5977	3626	87.8382	3626	76.0933
3251.5	14.6552	3625.75	87.8098	3625.75	76.1467
3251	14.7126	3625.5	87.7529	3625.5	76.04
3250.5	14.7126	3625.25	87.696	3625.25	75.9333
3250	14.7701	3625	87.696	3625	75.9867
3249.5	14.8276	3624.75	87.7529	3624.75	76.0933
3249	14.8851	3624.5	87.8382	3624.5	76.2
3248.5	14.9425	3624.25	87.9236	3624.25	76.2533
3248	14.9425	3624	88.0089	3624	76.3067
3247.5	14.9425	3623.75	88.0658	3623.75	76.3067
3247	14.9425	3623.5	88.0942	3623.5	76.2
3246.5	14.9425	3623.25	88.1227	3623.25	75.9333
3246	14.9425	3623	88.0942	3623	75.6133
3245.5	14.9425	3622.75	88.0942	3622.75	75.24
3245	14.9425	3622.5	88.0942	3622.5	75.0267
3244.5	14.8851	3622.25	88.1796	3622.25	74.8133
3244	14.8851	3622	88.2933	3622	74.6
3243.5	14.8851	3621.75	88.3787	3621.75	74.2267
3243	14.9425	3621.5	88.3787	3621.5	73.8
3242.5	15	3621.25	88.2649	3621.25	73.3733
3242	15	3621	88.1511	3621	73.1067
3241.5	15.1149	3620.75	88.1227	3620.75	73
3241	15.1724	3620.5	88.2364	3620.5	72.6267
3240.5	15.2299	3620.25	88.2649	3620.25	71.7733
3240	15.2874	3620	88.0942	3620	70.5467
3239.5	15.2874	3619.75	87.8382	3619.75	69.4267
3239	15.3448	3619.5	87.6391	3619.5	68.7867
3238.5	15.4023	3619.25	87.5538	3619.25	68.4133
3238	15.4598	3619	87.5822	3619	68.04
3237.5	15.5747	3618.75	87.6391	3618.75	67.6133
3237	15.7471	3618.5	87.7244	3618.5	67.1867
3236.5	15.977	3618.25	87.8098	3618.25	66.8133
3236	16.092	3618	87.8951	3618	66.6533
3235.5	16.2644	3617.75	87.952	3617.75	66.6533
3235	16.4368	3617.5	88.0373	3617.5	66.92
3234.5	16.5517	3617.25	88.0658	3617.25	67.1333
3234	16.7241	3617	88.0089	3617	67.2933
3233.5	16.8966	3616.75	87.9236	3616.75	67.3467
3233	17.069	3616.5	87.8098	3616.5	67.56
3232.5	17.2989	3616.25	87.7813	3616.25	67.9867
3232	17.5287	3616	87.8098	3616	68.52
3231.5	17.7586	3615.75	87.8382	3615.75	68.8933
3231	18.046	3615.5	87.7813	3615.5	68.8933
3230.5	18.2759	3615.25	87.696	3615.25	68.5733
3230	18.5057	3615	87.6391	3615	68.04
3229.5	18.7931	3614.75	87.6107	3614.75	67.56
3229	19.0805	3614.5	87.6107	3614.5	67.24
3228.5	19.4253	3614.25	87.6107	3614.25	66.9733
3228	19.7701	3614	87.6391	3614	66.6533
3227.5	20.1149	3613.75	87.696	3613.75	66.3333
3227	20.4023	3613.5	87.8098	3613.5	66.12
3226.5	20.6897	3613.25	87.9236	3613.25	66.0133
3226	21.0345	3613	87.9804	3613	65.8533
3225.5	21.3218	3612.75	87.952	3612.75	65.48
3225	21.6667	3612.5	87.8951	3612.5	65.0533
3224.5	22.0115	3612.25	87.8382	3612.25	64.6267
3224	22.3563	3612	87.8098	3612	64.36
3223.5	22.7586	3611.75	87.8098	3611.75	64.2
3223	23.1609	3611.5	87.7813	3611.5	64.1467
3222.5	23.5057	3611.25	87.7529	3611.25	64.2
3222	23.8506	3611	87.6391	3611	64.36
3221.5	24.1954	3610.75	87.5538	3610.75	64.7333
3221	24.5977	3610.5	87.5538	3610.5	65.32
3220.5	25	3610.25	87.7244	3610.25	66.0667
3220	25.4023	3610	87.952	3610	66.3867
3219.5	25.7471	3609.75	88.0373	3609.75	65.96
3219	26.092	3609.5	88.0089	3609.5	65.16
3218.5	26.4368	3609.25	87.952	3609.25	64.4133
3218	26.7241	3609	87.952	3609	63.88
3217.5	27.0115	3608.75	87.9236	3608.75	63.24
3217	27.2989	3608.5	87.7813	3608.5	62.3867
3216.5	27.6437	3608.25	87.5822	3608.25	61.6933
3216	27.9885	3608	87.4684	3608	61.5333
3215.5	28.2759	3607.75	87.5253	3607.75	61.8533
3215	28.6207	3607.5	87.6107	3607.5	62.2267
3214.5	28.9655	3607.25	87.6107	3607.25	62.2267
3214	29.2529	3607	87.5253	3607	62.0667
3213.5	29.5977	3606.75	87.44	3606.75	61.96
3213	29.9425	3606.5	87.3547	3606.5	61.9067
3212.5	30.2299	3606.25	87.2693	3606.25	61.8533
3212	30.5172	3606	87.1556	3606	61.96
3211.5	30.8046	3605.75	87.0987	3605.75	62.28
3211	31.1494	3605.5	87.1271	3605.5	62.7067
3210.5	31.4368	3605.25	87.2693	3605.25	63.08
3210	31.6667	3605	87.3831	3605	63.3467
3209.5	31.954	3604.75	87.4684	3604.75	63.56
3209	32.2414	3604.5	87.4684	3604.5	63.6667
3208.5	32.5287	3604.25	87.4116	3604.25	63.72
3208	32.8161	3604	87.3262	3604	63.72
3207.5	33.046	3603.75	87.2978	3603.75	63.72
3207	33.2759	3603.5	87.3547	3603.5	63.7733
3206.5	33.5057	3603.25	87.4684	3603.25	63.88
3206	33.7931	3603	87.5822	3603	63.8267
3205.5	34.023	3602.75	87.6107	3602.75	63.6667
3205	34.3103	3602.5	87.5822	3602.5	63.2933
3204.5	34.5402	3602.25	87.5538	3602.25	62.92
3204	34.7126	3602	87.5538	3602	62.6533
3203.5	34.8851	3601.75	87.5822	3601.75	62.4933
3203	35.1149	3601.5	87.5538	3601.5	62.3333
3202.5	35.4023	3601.25	87.4684	3601.25	62.0133
3202	35.6322	3601	87.3262	3601	61.64
3201.5	35.8621	3600.75	87.2409	3600.75	61.32
3201	36.0919	3600.5	87.2124	3600.5	61.0533
3200.5	36.2644	3600.25	87.2409	3600.25	60.7867
3200	36.4943	3600	87.2124	3600	60.5733
3199.5	36.7241	3599.75	87.1556	3599.75	60.4133
3199	37.0115	3599.5	87.1271	3599.5	60.4667
3198.5	37.2414	3599.25	87.0987	3599.25	60.68
3198	37.4713	3599	87.0987	3599	60.7867
3197.5	37.6437	3598.75	87.0418	3598.75	60.68
3197	37.8161	3598.5	87.0133	3598.5	60.36
3196.5	37.9885	3598.25	86.9849	3598.25	60.0933
3196	38.2184	3598	86.9849	3598	59.9333
3195.5	38.3908	3597.75	87.0418	3597.75	59.9867
3195	38.6207	3597.5	87.1556	3597.5	60.04
3194.5	38.8506	3597.25	87.2978	3597.25	60.04
3194	39.0805	3597	87.3831	3597	59.9867
3193.5	39.2529	3596.75	87.44	3596.75	59.8267
3193	39.4253	3596.5	87.44	3596.5	59.8267
3192.5	39.5977	3596.25	87.4684	3596.25	59.9867
3192	39.7126	3596	87.4969	3596	60.04
3191.5	39.8851	3595.75	87.5538	3595.75	59.8267
3191	40.0575	3595.5	87.4969	3595.5	59.4
3190.5	40.2874	3595.25	87.3831	3595.25	58.8133
3190	40.4598	3595	87.2409	3595	58.3867
3189.5	40.6322	3594.75	87.0702	3594.75	58.0667
3189	40.8046	3594.5	86.928	3594.5	57.8533
3188.5	40.977	3594.25	86.8711	3594.25	57.8
3188	41.2069	3594	86.8711	3594	57.8533
3187.5	41.3793	3593.75	86.928	3593.75	57.96
3187	41.5517	3593.5	86.9564	3593.5	57.9067
3186.5	41.7241	3593.25	86.9849	3593.25	57.9067
3186	41.8391	3593	87.0133	3593	58.0133
3185.5	42.0115	3592.75	86.9849	3592.75	58.1733
3185	42.1264	3592.5	86.928	3592.5	58.2267
3184.5	42.2989	3592.25	86.8711	3592.25	58.1733
3184	42.4713	3592	86.8427	3592	58.12
3183.5	42.6437	3591.75	86.8711	3591.75	58.2267
3183	42.8161	3591.5	86.928	3591.5	58.44
3182.5	42.9885	3591.25	86.9849	3591.25	58.7067
3182	43.1609	3591	87.0418	3591	58.92
3181.5	43.3333	3590.75	87.0987	3590.75	58.9733
3181	43.5057	3590.5	87.0987	3590.5	58.8133
3180.5	43.6782	3590.25	87.0987	3590.25	58.5467
3180	43.7931	3590	87.0702	3590	58.44
3179.5	43.8506	3589.75	87.0987	3589.75	58.6533
3179	44.023	3589.5	87.1556	3589.5	58.8133
3178.5	44.1379	3589.25	87.2978	3589.25	58.4933
3178	44.3103	3589	87.3831	3589	57.6933
3177.5	44.4828	3588.75	87.3831	3588.75	56.84
3177	44.5977	3588.5	87.3262	3588.5	56.0933
3176.5	44.7126	3588.25	87.2409	3588.25	55.4
3176	44.8851	3588	87.1271	3588	54.6
3175.5	45	3587.75	87.0133	3587.75	53.96
3175	45.1149	3587.5	86.9564	3587.5	53.64
3174.5	45.2874	3587.25	86.9564	3587.25	53.5333
3174	45.4598	3587	86.8996	3587	53.32
3173.5	45.5747	3586.75	86.7573	3586.75	53
3173	45.7471	3586.5	86.5867	3586.5	52.7867
3172.5	45.8621	3586.25	86.5582	3586.25	52.7867
3172	45.977	3586	86.6151	3586	52.8933
3171.5	46.0919	3585.75	86.6436	3585.75	53.0533
3171	46.2644	3585.5	86.6436	3585.5	53.32
3170.5	46.4368	3585.25	86.5867	3585.25	53.9067
3170	46.5517	3585	86.5867	3585	54.76
3169.5	46.7241	3584.75	86.6436	3584.75	55.6667
3169	46.8391	3584.5	86.7289	3584.5	56.3067
3168.5	46.954	3584.25	86.7573	3584.25	56.5733
3168	47.069	3584	86.7004	3584	56.52
3167.5	47.1264	3583.75	86.5867	3583.75	56.4133
3167	47.2414	3583.5	86.4729	3583.5	56.4133
3166.5	47.3563	3583.25	86.416	3583.25	56.4667
3166	47.4713	3583	86.4444	3583	56.52
3165.5	47.5862	3582.75	86.4729	3582.75	56.4667
3165	47.7586	3582.5	86.5013	3582.5	56.36
3164.5	47.8736	3582.25	86.5298	3582.25	56.3067
3164	48.046	3582	86.5582	3582	56.3067
3163.5	48.2184	3581.75	86.5582	3581.75	56.3067
3163	48.3333	3581.5	86.5298	3581.5	56.2533
3162.5	48.5057	3581.25	86.5013	3581.25	56.2
3162	48.5632	3581	86.5298	3581	56.2
3161.5	48.6782	3580.75	86.5582	3580.75	56.2
3161	48.7931	3580.5	86.5582	3580.5	56.2
3160.5	48.9081	3580.25	86.5582	3580.25	56.1467
3160	49.0805	3580	86.5867	3580	56.1467
3159.5	49.1954	3579.75	86.6151	3579.75	56.0933
3159	49.3103	3579.5	86.6436	3579.5	56.04
3158.5	49.4253	3579.25	86.5867	3579.25	55.88
3158	49.5402	3579	86.5298	3579	55.72
3157.5	49.6552	3578.75	86.4444	3578.75	55.56
3157	49.7701	3578.5	86.3876	3578.5	55.4533
3156.5	49.9425	3578.25	86.3022	3578.25	55.5067
3156	50.0575	3578	86.3022	3578	55.6667
3155.5	50.2299	3577.75	86.3307	3577.75	55.8267
3155	50.3448	3577.5	86.3876	3577.5	55.88
3154.5	50.4598	3577.25	86.4444	3577.25	55.7733
3154	50.5747	3577	86.4444	3577	55.6667
3153.5	50.6897	3576.75	86.4444	3576.75	55.5067
3153	50.8621	3576.5	86.4729	3576.5	55.4
3152.5	50.9195	3576.25	86.4729	3576.25	55.2933
3152	51.0345	3576	86.4444	3576	55.24
3151.5	51.0919	3575.75	86.3591	3575.75	55.24
3151	51.2069	3575.5	86.2453	3575.5	55.1867
3150.5	51.2644	3575.25	86.1316	3575.25	55.1867
3150	51.3793	3575	86.1031	3575	55.1333
3149.5	51.4368	3574.75	86.1031	3574.75	55.1333
3149	51.4943	3574.5	86.1316	3574.5	55.1333
3148.5	51.6092	3574.25	86.1316	3574.25	55.0267
3148	51.7816	3574	86.1031	3574	54.92
3147.5	51.8965	3573.75	86.1031	3573.75	54.76
3147	52.0115	3573.5	86.1316	3573.5	54.76
3146.5	52.1839	3573.25	86.1884	3573.25	54.8667
3146	52.2989	3573	86.1884	3573	54.9733
3145.5	52.4138	3572.75	86.16	3572.75	55.0267
3145	52.5287	3572.5	86.1316	3572.5	54.9733
3144.5	52.6437	3572.25	86.1031	3572.25	54.8667
3144	52.7011	3572	86.1316	3572	54.8133
3143.5	52.7586	3571.75	86.16	3571.75	54.8133
3143	52.8161	3571.5	86.1031	3571.5	54.76
3142.5	52.931	3571.25	86.0462	3571.25	54.6
3142	53.046	3571	86.0178	3571	54.4933
3141.5	53.2184	3570.75	86.0747	3570.75	54.3333
3141	53.3908	3570.5	86.16	3570.5	54.28
3140.5	53.5057	3570.25	86.2169	3570.25	54.1733
3140	53.6782	3570	86.2169	3570	53.96
3139.5	53.7356	3569.75	86.2169	3569.75	53.6933
3139	53.7931	3569.5	86.2169	3569.5	53.5333
3138.5	53.8506	3569.25	86.2738	3569.25	53.6933
3138	53.9081	3569	86.3022	3569	53.9067
3137.5	54.023	3568.75	86.3307	3568.75	53.8
3137	54.0805	3568.5	86.3022	3568.5	53.1067
3136.5	54.1954	3568.25	86.2453	3568.25	52.1467
3136	54.3103	3568	86.2738	3568	51.4
3135.5	54.4828	3567.75	86.3591	3567.75	50.8667
3135	54.5977	3567.5	86.416	3567.5	50.3333
3134.5	54.7126	3567.25	86.416	3567.25	49.64
3134	54.7701	3567	86.3022	3567	48.9467
3133.5	54.8276	3566.75	86.16	3566.75	48.6267
3133	54.8851	3566.5	86.0747	3566.5	48.6267
3132.5	54.9425	3566.25	86.0178	3566.25	48.68
3132	55.0575	3566	85.9609	3566	48.4133
3131.5	55.1724	3565.75	85.8756	3565.75	48.1467
3131	55.2874	3565.5	85.8187	3565.5	48.2
3130.5	55.4023	3565.25	85.7902	3565.25	48.5733
3130	55.5172	3565	85.7902	3565	49.2133
3129.5	55.6322	3564.75	85.7902	3564.75	49.96
3129	55.6897	3564.5	85.7618	3564.5	50.7067
3128.5	55.8046	3564.25	85.7333	3564.25	51.3467
3128	55.8621	3564	85.7333	3564	51.7733
3127.5	55.977	3563.75	85.7333	3563.75	51.9867
3127	56.0345	3563.5	85.7049	3563.5	52.0933
3126.5	56.1494	3563.25	85.6764	3563.25	52.2
3126	56.2644	3563	85.6764	3563	52.2533
3125.5	56.3218	3562.75	85.6764	3562.75	52.2533
3125	56.4368	3562.5	85.6764	3562.5	52.2533
3124.5	56.4943	3562.25	85.648	3562.25	52.2533
3124	56.6092	3562	85.6196	3562	52.2
3123.5	56.7816	3561.75	85.5911	3561.75	52.2
3123	56.8965	3561.5	85.6196	3561.5	52.2533
3122.5	57.0115	3561.25	85.648	3561.25	52.36
3122	57.069	3561	85.7049	3561	52.4667
3121.5	57.1839	3560.75	85.7049	3560.75	52.4667
3121	57.2414	3560.5	85.7049	3560.5	52.36
3120.5	57.2989	3560.25	85.648	3560.25	52.2533
3120	57.4138	3560	85.6196	3560	52.2533
3119.5	57.5862	3559.75	85.5627	3559.75	52.2
3119	57.6437	3559.5	85.4773	3559.5	52.0933
3118.5	57.7586	3559.25	85.392	3559.25	51.88
3118	57.8161	3559	85.2782	3559	51.7733
3117.5	57.8736	3558.75	85.2213	3558.75	51.8267
3117	57.931	3558.5	85.2498	3558.5	52.04
3116.5	57.9885	3558.25	85.3067	3558.25	52.2
3116	58.1035	3558	85.3351	3558	52.36
3115.5	58.1609	3557.75	85.3636	3557.75	52.4667
3115	58.2184	3557.5	85.392	3557.5	52.5733
3114.5	58.2184	3557.25	85.392	3557.25	52.5733
3114	58.2759	3557	85.3636	3557	52.52
3113.5	58.3333	3556.75	85.3351	3556.75	52.4133
3113	58.4483	3556.5	85.3351	3556.5	52.2533
3112.5	58.5057	3556.25	85.3636	3556.25	52.0933
3112	58.6207	3556	85.3351	3556	51.9867
3111.5	58.7356	3555.75	85.3067	3555.75	51.9333
3111	58.8506	3555.5	85.2782	3555.5	51.9333
3110.5	59.023	3555.25	85.3067	3555.25	51.9867
3110	59.1379	3555	85.3636	3555	52.04
3109.5	59.1954	3554.75	85.392	3554.75	52.04
3109	59.3103	3554.5	85.4204	3554.5	51.9333
3108.5	59.3103	3554.25	85.4204	3554.25	51.8267
3108	59.3678	3554	85.4489	3554	51.6667
3107.5	59.3678	3553.75	85.4489	3553.75	51.4533
3107	59.4828	3553.5	85.4489	3553.5	51.24
3106.5	59.5402	3553.25	85.4204	3553.25	51.1333
3106	59.6552	3553	85.392	3553	51.1333
3105.5	59.7126	3552.75	85.392	3552.75	51.08
3105	59.7701	3552.5	85.3636	3552.5	50.92
3104.5	59.8276	3552.25	85.2782	3552.25	50.5467
3104	59.9425	3552	85.1644	3552	50.2267
3103.5	60.0575	3551.75	85.0222	3551.75	50.0133
3103	60.1724	3551.5	84.9653	3551.5	49.9067
3102.5	60.2299	3551.25	84.9653	3551.25	49.8533
3102	60.3448	3551	84.9369	3551	49.8533
3101.5	60.4023	3550.75	84.8516	3550.75	49.9067
3101	60.4598	3550.5	84.7947	3550.5	50.0667
3100.5	60.5747	3550.25	84.8231	3550.25	50.28
3100	60.6322	3550	84.88	3550	50.4933
3099.5	60.6897	3549.75	84.9369	3549.75	50.6
3099	60.7471	3549.5	84.9653	3549.5	50.6
3098.5	60.8046	3549.25	84.9938	3549.25	50.6
3098	60.8621	3549	85.0507	3549	50.6
3097.5	60.9195	3548.75	85.136	3548.75	50.4933
3097	60.977	3548.5	85.1644	3548.5	50.3867
3096.5	61.0345	3548.25	85.1644	3548.25	50.28
3096	61.0919	3548	85.2213	3548	50.28
3095.5	61.1494	3547.75	85.2782	3547.75	50.3333
3095	61.2069	3547.5	85.2782	3547.5	50.1733
3094.5	61.3218	3547.25	85.2213	3547.25	49.7467
3094	61.3793	3547	85.1644	3547	49.32
3093.5	61.4943	3546.75	85.1076	3546.75	49.0533
3093	61.6092	3546.5	85.0791	3546.5	48.9467
3092.5	61.7241	3546.25	85.0222	3546.25	48.8933
3092	61.8391	3546	84.9938	3546	48.7333
3091.5	61.954	3545.75	84.9369	3545.75	48.4667
3091	62.0115	3545.5	84.9084	3545.5	48.2533
3090.5	62.0115	3545.25	84.8516	3545.25	48.0933
3090	62.0115	3545	84.7662	3545	48.0933
3089.5	62.069	3544.75	84.7093	3544.75	48.0933
3089	62.1264	3544.5	84.624	3544.5	47.9333
3088.5	62.1839	3544.25	84.5387	3544.25	47.72
3088	62.2414	3544	84.4533	3544	47.6133
3087.5	62.3563	3543.75	84.4818	3543.75	47.88
3087	62.4713	3543.5	84.5956	3543.5	48.3067
3086.5	62.5862	3543.25	84.7093	3543.25	48.68
3086	62.6437	3543	84.7947	3543	48.84
3085.5	62.7011	3542.75	84.7662	3542.75	48.8933
3085	62.8161	3542.5	84.7093	3542.5	48.9467
3084.5	62.8736	3542.25	84.6809	3542.25	49
3084	62.931	3542	84.6524	3542	49.1067
3083.5	63.046	3541.75	84.624	3541.75	49.2133
3083	63.1035	3541.5	84.624	3541.5	49.32
3082.5	63.1609	3541.25	84.5956	3541.25	49.4267
3082	63.1609	3541	84.5671	3541	49.48
3081.5	63.2184	3540.75	84.5387	3540.75	49.4267
3081	63.2759	3540.5	84.4818	3540.5	49.4267
3080.5	63.3908	3540.25	84.4533	3540.25	49.4267
3080	63.4483	3540	84.4533	3540	49.5333
3079.5	63.5057	3539.75	84.4818	3539.75	49.64
3079	63.5632	3539.5	84.5387	3539.5	49.64
3078.5	63.6207	3539.25	84.5671	3539.25	49.5333
3078	63.6207	3539	84.5956	3539	49.3733
3077.5	63.7356	3538.75	84.5956	3538.75	49.2667
3077	63.7931	3538.5	84.5956	3538.5	49.2133
3076.5	63.8506	3538.25	84.5956	3538.25	49.1067
3076	63.9081	3538	84.5671	3538	49
3075.5	64.023	3537.75	84.5102	3537.75	48.8933
3075	64.0805	3537.5	84.4533	3537.5	48.84
3074.5	64.1379	3537.25	84.3964	3537.25	48.7867
3074	64.1954	3537	84.3964	3537	48.68
3073.5	64.1954	3536.75	84.4249	3536.75	48.5733
3073	64.2529	3536.5	84.3964	3536.5	48.4667
3072.5	64.3103	3536.25	84.3111	3536.25	48.36
3072	64.4253	3536	84.2258	3536	48.1467
3071.5	64.4828	3535.75	84.1973	3535.75	47.9333
3071	64.5977	3535.5	84.2258	3535.5	47.88
3070.5	64.6552	3535.25	84.2258	3535.25	47.88
3070	64.7126	3535	84.2258	3535	47.9867
3069.5	64.7701	3534.75	84.1973	3534.75	48.04
3069	64.8851	3534.5	84.1689	3534.5	48.04
3068.5	64.9425	3534.25	84.1689	3534.25	48.04
3068	65	3534	84.1689	3534	48.04
3067.5	65.0575	3533.75	84.1689	3533.75	48.04
3067	65.1149	3533.5	84.1404	3533.5	48.0933
3066.5	65.1149	3533.25	84.1404	3533.25	48.1467
3066	65.1724	3533	84.112	3533	48.1467
3065.5	65.2299	3532.75	84.112	3532.75	48.0933
3065	65.2874	3532.5	84.1973	3532.5	48.04
3064.5	65.3448	3532.25	84.2827	3532.25	48.0933
3064	65.4023	3532	84.3396	3532	48.0933
3063.5	65.4023	3531.75	84.3111	3531.75	48.2
3063	65.4598	3531.5	84.2542	3531.5	48.2533
3062.5	65.4598	3531.25	84.2542	3531.25	48.2
3062	65.5747	3531	84.2542	3531	48.04
3061.5	65.6322	3530.75	84.2258	3530.75	47.7733
3061	65.7471	3530.5	84.1689	3530.5	47.5067
3060.5	65.8046	3530.25	84.0836	3530.25	47.2933
3060	65.8621	3530	84.0836	3530	47.1867
3059.5	65.8621	3529.75	84.112	3529.75	47.08
3059	65.8621	3529.5	84.1404	3529.5	46.92
3058.5	65.9195	3529.25	84.0836	3529.25	46.76
3058	65.977	3529	84.0267	3529	46.7067
3057.5	66.0345	3528.75	83.9982	3528.75	46.6
3057	66.1494	3528.5	83.9698	3528.5	46.44
3056.5	66.2069	3528.25	83.9413	3528.25	46.28
3056	66.2644	3528	83.9129	3528	46.1733
3055.5	66.3793	3527.75	83.9129	3527.75	46.1733
3055	66.4368	3527.5	83.9413	3527.5	46.1733
3054.5	66.4942	3527.25	83.9982	3527.25	46.12
3054	66.5517	3527	84.0267	3527	46.12
3053.5	66.6092	3526.75	84.0551	3526.75	46.0667
3053	66.6667	3526.5	84.0551	3526.5	45.96
3052.5	66.7241	3526.25	83.9982	3526.25	45.8
3052	66.8391	3526	83.9413	3526	45.5867
3051.5	66.8966	3525.75	83.856	3525.75	45.5333
3051	66.954	3525.5	83.7991	3525.5	45.5867
3050.5	66.954	3525.25	83.7991	3525.25	45.7467
3050	66.954	3525	83.8276	3525	45.8
3049.5	66.954	3524.75	83.856	3524.75	45.7467
3049	67.0115	3524.5	83.9129	3524.5	45.6933
3048.5	67.0115	3524.25	83.9129	3524.25	45.64
3048	67.1264	3524	83.8844	3524	45.5867
3047.5	67.1839	3523.75	83.7991	3523.75	45.5867
3047	67.2989	3523.5	83.7707	3523.5	45.5333
3046.5	67.4138	3523.25	83.7422	3523.25	45.4267
3046	67.5287	3523	83.7138	3523	45.2667
3045.5	67.5287	3522.75	83.6284	3522.75	45.1067
3045	67.5862	3522.5	83.5431	3522.5	44.9467
3044.5	67.5862	3522.25	83.5147	3522.25	44.9467
3044	67.5862	3522	83.5147	3522	45
3043.5	67.6437	3521.75	83.5147	3521.75	45.1067
3043	67.7011	3521.5	83.5147	3521.5	45.2133
3042.5	67.8161	3521.25	83.5147	3521.25	45.2133
3042	67.8736	3521	83.4862	3521	45.2667
3041.5	67.931	3520.75	83.4293	3520.75	45.3733
3041	67.931	3520.5	83.344	3520.5	45.4267
3040.5	67.931	3520.25	83.2587	3520.25	45.3733
3040	67.9885	3520	83.2018	3520	45.2667
3039.5	68.046	3519.75	83.2018	3519.75	45.2667
3039	68.1034	3519.5	83.2587	3519.5	45.32
3038.5	68.2184	3519.25	83.3156	3519.25	45.3733
3038	68.2184	3519	83.3724	3519	45.4267
3037.5	68.2759	3518.75	83.4578	3518.75	45.4267
3037	68.2759	3518.5	83.5147	3518.5	45.48
3036.5	68.3333	3518.25	83.5431	3518.25	45.48
3036	68.3908	3518	83.5147	3518	45.4267
3035.5	68.4483	3517.75	83.4293	3517.75	45.3733
3035	68.5632	3517.5	83.3724	3517.5	45.32
3034.5	68.6207	3517.25	83.344	3517.25	45.2667
3034	68.6207	3517	83.3724	3517	45.2133
3033.5	68.6207	3516.75	83.3724	3516.75	45.16
3033	68.6207	3516.5	83.3156	3516.5	45.1067
3032.5	68.6207	3516.25	83.2302	3516.25	45.1067
3032	68.6782	3516	83.1733	3516	45.1067
3031.5	68.7356	3515.75	83.1164	3515.75	45.0533
3031	68.7931	3515.5	83.1164	3515.5	44.9467
3030.5	68.7931	3515.25	83.088	3515.25	44.84
3030	68.7931	3515	83.0596	3515	44.7333
3029.5	68.7931	3514.75	83.0311	3514.75	44.7333
3029	68.7931	3514.5	83.0311	3514.5	44.7867
3028.5	68.8506	3514.25	83.0596	3514.25	44.7333
3028	68.9081	3514	83.1164	3514	44.68
3027.5	68.9655	3513.75	83.1733	3513.75	44.68
3027	69.023	3513.5	83.2302	3513.5	44.7333
3026.5	69.0805	3513.25	83.2018	3513.25	44.68
3026	69.1379	3513	83.1164	3513	44.52
3025.5	69.1954	3512.75	83.0596	3512.75	44.36
3025	69.1954	3512.5	83.0311	3512.5	44.2533
3024.5	69.2529	3512.25	83.0596	3512.25	44.2533
3024	69.1954	3512	83.0596	3512	44.2533
3023.5	69.1954	3511.75	83.0596	3511.75	44.2
3023	69.2529	3511.5	83.0311	3511.5	44.04
3022.5	69.3103	3511.25	83.0311	3511.25	43.88
3022	69.3678	3511	83.0596	3511	43.6667
3021.5	69.4253	3510.75	83.088	3510.75	43.6133
3021	69.4828	3510.5	83.0596	3510.5	43.72
3020.5	69.5402	3510.25	83.0311	3510.25	43.88
3020	69.5402	3510	83.0027	3510	43.7733
3019.5	69.5977	3509.75	82.9742	3509.75	43.56
3019	69.5977	3509.5	82.9458	3509.5	43.4
3018.5	69.5977	3509.25	82.9458	3509.25	43.24
3018	69.6552	3509	82.9173	3509	43.08
3017.5	69.6552	3508.75	82.8604	3508.75	42.8133
3017	69.7126	3508.5	82.7467	3508.5	42.4933
3016.5	69.7701	3508.25	82.6613	3508.25	42.3867
3016	69.8851	3508	82.6613	3508	42.4933
3015.5	69.9425	3507.75	82.6898	3507.75	42.7067
3015	69.9425	3507.5	82.7467	3507.5	42.8667
3014.5	69.9425	3507.25	82.7751	3507.25	42.9733
3014	69.9425	3507	82.7751	3507	43.0267
3013.5	69.9425	3506.75	82.7467	3506.75	43.0267
3013	70	3506.5	82.7182	3506.5	43.0267
3012.5	70	3506.25	82.7182	3506.25	42.9733
3012	70.0575	3506	82.6898	3506	42.8667
3011.5	70	3505.75	82.6898	3505.75	42.8133
3011	70	3505.5	82.6613	3505.5	42.76
3010.5	70	3505.25	82.6898	3505.25	42.7067
3010	70	3505	82.7182	3505	42.6533
3009.5	70	3504.75	82.7182	3504.75	42.5467
3009	70	3504.5	82.7182	3504.5	42.44
3008.5	70	3504.25	82.6898	3504.25	42.3333
3008	69.9425	3504	82.6329	3504	42.1733
3007.5	69.9425	3503.75	82.5476	3503.75	41.9067
3007	69.9425	3503.5	82.4622	3503.5	41.5867
3006.5	69.9425	3503.25	82.4622	3503.25	41.4267
3006	70	3503	82.4907	3503	41.2667
3005.5	70	3502.75	82.5191	3502.75	41.16
3005	70	3502.5	82.4907	3502.5	41
3004.5	70	3502.25	82.4338	3502.25	40.8933
3004	70	3502	82.4053	3502	40.7867
3003.5	70	3501.75	82.4053	3501.75	40.7333
3003	70	3501.5	82.4053	3501.5	40.7867
3002.5	70	3501.25	82.4053	3501.25	40.8933
3002	70	3501	82.3769	3501	41.0533
3001.5	70	3500.75	82.32	3500.75	41.16
[truncated: 12,403 more rows]

## Sheet: Fig. 2g
TAS		Pristine CNF		Pristine GO
Chemical shift (ppm)	Intensity (arb. units)	Chemical shift (ppm)	Intensity (arb. units)	Chemical shift (ppm)	Intensity (arb. units)
299.6	-6.91923e-08	299.6	-1.30513e-07	299.6	8.51319e-07
299.539	7.93861e-08	299.539	5.70783e-08	299.539	9.31124e-07
299.478	1.60655e-07	299.478	-1.46731e-07	299.478	1.01577e-06
299.417	1.99029e-07	299.417	-7.39535e-07	299.417	1.09569e-06
299.356	1.69769e-07	299.356	-1.45842e-06	299.356	1.19831e-06
299.295	3.08545e-08	299.295	-1.89631e-06	299.295	1.32426e-06
299.235	-2.31751e-07	299.235	-1.74229e-06	299.235	1.43613e-06
299.174	-5.84525e-07	299.174	-9.92342e-07	299.174	1.48981e-06
299.113	-9.66055e-07	299.113	5.11344e-09	299.113	1.45997e-06
299.052	-1.31876e-06	299.052	7.21702e-07	299.052	1.34486e-06
298.991	-1.60198e-06	298.991	7.69026e-07	298.991	1.16164e-06
298.93	-1.79034e-06	298.93	1.66588e-07	298.93	9.41776e-07
298.869	-1.87673e-06	298.869	-6.5972e-07	298.869	7.28954e-07
298.808	-1.87256e-06	298.808	-1.17735e-06	298.808	5.75889e-07
298.747	-1.78229e-06	298.747	-1.10667e-06	298.747	5.32027e-07
298.686	-1.56705e-06	298.686	-5.42635e-07	298.686	6.182e-07
298.625	-1.15183e-06	298.625	2.21768e-07	298.625	8.23122e-07
298.565	-4.94093e-07	298.565	9.57063e-07	298.565	1.12004e-06
298.504	3.515e-07	298.504	1.61259e-06	298.504	1.46905e-06
298.443	1.25359e-06	298.443	2.24507e-06	298.443	1.82224e-06
298.382	2.10159e-06	298.382	2.86281e-06	298.382	2.13344e-06
298.321	2.88214e-06	298.321	3.29463e-06	298.321	2.36791e-06
298.26	3.65911e-06	298.26	3.17881e-06	298.26	2.51521e-06
298.199	4.48661e-06	298.199	2.15098e-06	298.199	2.60464e-06
298.138	5.3452e-06	298.138	1.67521e-07	298.138	2.70729e-06
298.077	6.14884e-06	298.077	-2.30956e-06	298.077	2.89849e-06
298.016	6.79479e-06	298.016	-4.52196e-06	298.016	3.1965e-06
297.955	7.20639e-06	297.955	-5.91883e-06	297.955	3.55157e-06
297.895	7.3528e-06	297.895	-6.52386e-06	297.895	3.89846e-06
297.834	7.25894e-06	297.834	-6.83554e-06	297.834	4.20199e-06
297.773	7.0093e-06	297.773	-7.36845e-06	297.773	4.46081e-06
297.712	6.72748e-06	297.712	-8.24336e-06	297.712	4.68761e-06
297.651	6.52067e-06	297.651	-9.13453e-06	297.651	4.8945e-06
297.59	6.41478e-06	297.59	-9.56629e-06	297.59	5.09014e-06
297.529	6.33131e-06	297.529	-9.30388e-06	297.529	5.27374e-06
297.468	6.13508e-06	297.468	-8.52954e-06	297.468	5.42068e-06
297.407	5.72294e-06	297.407	-7.64847e-06	297.407	5.48187e-06
297.346	5.08752e-06	297.346	-6.88154e-06	297.346	5.41246e-06
297.285	4.31452e-06	297.285	-6.03793e-06	297.285	5.21212e-06
297.225	3.53136e-06	297.225	-4.72645e-06	297.225	4.94254e-06
297.164	2.85464e-06	297.164	-2.81382e-06	297.164	4.70126e-06
297.103	2.36122e-06	297.103	-6.54181e-07	297.103	4.56313e-06
297.042	2.07623e-06	297.042	1.14708e-06	297.042	4.53899e-06
296.981	1.97146e-06	296.981	2.1719e-06	296.981	4.59188e-06
296.92	1.98368e-06	296.92	2.38749e-06	296.92	4.67767e-06
296.859	2.05508e-06	296.859	1.98333e-06	296.859	4.75879e-06
296.798	2.17016e-06	296.798	1.13202e-06	296.798	4.79569e-06
296.737	2.35951e-06	296.737	-2.32735e-08	296.737	4.74661e-06
296.676	2.6703e-06	296.676	-1.19818e-06	296.676	4.58096e-06
296.615	3.12944e-06	296.615	-1.92095e-06	296.615	4.2905e-06
296.555	3.71927e-06	296.555	-1.78221e-06	296.555	3.8883e-06
296.494	4.36952e-06	296.494	-7.77831e-07	296.494	3.40163e-06
296.433	4.97093e-06	296.433	6.16725e-07	296.433	2.87067e-06
296.372	5.41859e-06	296.372	1.73991e-06	296.372	2.35765e-06
296.311	5.6686e-06	296.311	2.12709e-06	296.311	1.95429e-06
296.25	5.76194e-06	296.25	1.65923e-06	296.25	1.7484e-06
296.189	5.78812e-06	296.189	4.61522e-07	296.189	1.73e-06
296.128	5.8224e-06	296.128	-1.22571e-06	296.128	1.77848e-06
296.067	5.89773e-06	296.067	-3.08611e-06	296.067	1.78123e-06
296.006	6.02396e-06	296.006	-4.77167e-06	296.006	1.7016e-06
295.945	6.20408e-06	295.945	-6.02728e-06	295.945	1.57096e-06
295.885	6.41266e-06	295.885	-6.78893e-06	295.885	1.45757e-06
295.824	6.57491e-06	295.824	-7.13439e-06	295.824	1.42559e-06
295.763	6.60454e-06	295.763	-7.14901e-06	295.763	1.49575e-06
295.702	6.47969e-06	295.702	-6.85979e-06	295.702	1.64195e-06
295.641	6.26502e-06	295.641	-6.26345e-06	295.641	1.82085e-06
295.58	6.03689e-06	295.58	-5.35589e-06	295.58	1.99598e-06
295.519	5.79091e-06	295.519	-4.13167e-06	295.519	2.1497e-06
295.458	5.44165e-06	295.458	-2.61477e-06	295.458	2.28912e-06
295.397	4.91385e-06	295.397	-9.2595e-07	295.397	2.44019e-06
295.336	4.21577e-06	295.336	7.10321e-07	295.336	2.62516e-06
295.275	3.42203e-06	295.275	2.07389e-06	295.275	2.83635e-06
295.215	2.61725e-06	295.215	3.08507e-06	295.215	3.02887e-06
295.154	1.88393e-06	295.154	3.83924e-06	295.154	3.1367e-06
295.093	1.32341e-06	295.093	4.50948e-06	295.093	3.09709e-06
295.032	1.03105e-06	295.032	5.19847e-06	295.032	2.87087e-06
294.971	1.01808e-06	294.971	5.85142e-06	294.971	2.45465e-06
294.91	1.17738e-06	294.91	6.29798e-06	294.91	1.88606e-06
294.849	1.3615e-06	294.849	6.39432e-06	294.849	1.25018e-06
294.788	1.50366e-06	294.788	6.13731e-06	294.788	7.35971e-07
294.727	1.65315e-06	294.727	5.63417e-06	294.727	7.43347e-07
294.666	1.89719e-06	294.666	4.96441e-06	294.666	1.11233e-06
294.605	2.26551e-06	294.605	4.09756e-06	294.605	1.4341e-06
294.545	2.70961e-06	294.545	2.95812e-06	294.545	1.61255e-06
294.484	3.14806e-06	294.484	1.54643e-06	294.484	1.66601e-06
294.423	3.51375e-06	294.423	-3.01332e-08	294.423	1.66187e-06
294.362	3.77168e-06	294.362	-1.63958e-06	294.362	1.67378e-06
294.301	3.91867e-06	294.301	-3.22934e-06	294.301	1.74111e-06
294.24	3.97596e-06	294.24	-4.8654e-06	294.24	1.86458e-06
294.179	3.97439e-06	294.179	-6.67552e-06	294.179	2.03003e-06
294.118	3.93725e-06	294.118	-8.70848e-06	294.118	2.21273e-06
294.057	3.8693e-06	294.057	-1.07896e-05	294.057	2.36657e-06
293.996	3.74817e-06	293.996	-1.252e-05	293.996	2.43651e-06
293.935	3.51963e-06	293.935	-1.34938e-05	293.935	2.3975e-06
293.875	3.12016e-06	293.875	-1.35915e-05	293.875	2.29358e-06
293.814	2.53579e-06	293.814	-1.30848e-05	293.814	2.24356e-06
293.753	1.84744e-06	293.753	-1.24489e-05	293.753	2.36823e-06
293.692	1.19484e-06	293.692	-1.20553e-05	293.692	2.67567e-06
293.631	6.73856e-07	293.631	-1.20077e-05	293.631	3.07336e-06
293.57	2.73777e-07	293.57	-1.2198e-05	293.57	3.47005e-06
293.509	-7.18871e-08	293.509	-1.24534e-05	293.509	3.81597e-06
293.448	-3.82164e-07	293.448	-1.26183e-05	293.448	4.08744e-06
293.387	-5.97953e-07	293.387	-1.25549e-05	293.387	4.26676e-06
293.326	-6.56243e-07	293.326	-1.21473e-05	293.326	4.33977e-06
293.265	-5.72713e-07	293.265	-1.13579e-05	293.265	4.3078e-06
293.205	-4.33778e-07	293.205	-1.02759e-05	293.205	4.19813e-06
293.144	-3.14009e-07	293.144	-9.07218e-06	293.144	4.05969e-06
293.083	-2.1683e-07	293.083	-7.8806e-06	293.083	3.94147e-06
293.022	-9.74352e-08	293.022	-6.72775e-06	293.022	3.86541e-06
292.961	6.7747e-08	292.961	-5.58262e-06	292.961	3.81555e-06
292.9	2.40241e-07	292.9	-4.45041e-06	292.9	3.75361e-06
292.839	3.40642e-07	292.839	-3.39321e-06	292.839	3.64718e-06
292.778	3.0098e-07	292.778	-2.47842e-06	292.778	3.49049e-06
292.717	9.58237e-08	292.717	-1.74813e-06	292.717	3.30873e-06
292.656	-2.67462e-07	292.656	-1.2323e-06	292.656	3.14394e-06
292.595	-7.7026e-07	292.595	-9.31334e-07	292.595	3.02581e-06
292.535	-1.37634e-06	292.535	-7.50579e-07	292.535	2.94524e-06
292.474	-2.0005e-06	292.474	-4.9512e-07	292.474	2.8566e-06
292.413	-2.50181e-06	292.413	-2.33474e-09	292.413	2.70724e-06
292.352	-2.73735e-06	292.352	6.89826e-07	292.352	2.46572e-06
292.291	-2.64418e-06	292.291	1.31779e-06	292.291	2.13118e-06
292.23	-2.27619e-06	292.23	1.54782e-06	292.23	1.72694e-06
292.169	-1.76546e-06	292.169	1.17156e-06	292.169	1.28972e-06
292.108	-1.25323e-06	292.108	1.92097e-07	292.108	8.66031e-07
292.047	-8.50136e-07	292.047	-1.22131e-06	292.047	5.32179e-07
291.986	-6.27781e-07	291.986	-2.83025e-06	291.986	4.38605e-07
291.925	-6.04305e-07	291.925	-4.39468e-06	291.925	5.75969e-07
291.865	-7.21988e-07	291.865	-5.69066e-06	291.865	7.3604e-07
291.804	-8.6306e-07	291.804	-6.52134e-06	291.804	8.45066e-07
291.743	-9.22146e-07	291.743	-6.77157e-06	291.743	9.06078e-07
291.682	-8.74977e-07	291.682	-6.48244e-06	291.682	9.45959e-07
291.621	-7.69124e-07	291.621	-5.85065e-06	291.621	9.94123e-07
291.56	-6.49931e-07	291.56	-5.11119e-06	291.56	1.06931e-06
291.499	-5.12874e-07	291.499	-4.40053e-06	291.499	1.17294e-06
291.438	-3.34716e-07	291.438	-3.72656e-06	291.438	1.29289e-06
291.377	-1.32479e-07	291.377	-3.03589e-06	291.377	1.41782e-06
291.316	2.8387e-08	291.316	-2.26513e-06	291.316	1.55058e-06
291.255	8.01491e-08	291.255	-1.34255e-06	291.255	1.70455e-06
291.195	-4.83301e-09	291.195	-2.19725e-07	291.195	1.88078e-06
291.134	-2.04072e-07	291.134	1.04351e-06	291.134	2.05105e-06
291.073	-4.45266e-07	291.073	2.24675e-06	291.073	2.17015e-06
291.012	-6.11325e-07	291.012	3.14064e-06	291.012	2.20609e-06
290.951	-5.8322e-07	290.951	3.54837e-06	290.951	2.16306e-06
290.89	-3.19276e-07	290.89	3.39671e-06	290.89	2.08172e-06
290.829	1.0496e-07	290.829	2.69399e-06	290.829	2.01244e-06
290.768	5.57343e-07	290.768	1.56443e-06	290.768	1.97624e-06
290.707	9.55667e-07	290.707	3.03145e-07	290.707	1.95213e-06
290.646	1.30408e-06	290.646	-6.9843e-07	290.646	1.90611e-06
290.585	1.63333e-06	290.585	-1.16603e-06	290.585	1.8267e-06
290.524	1.93998e-06	290.524	-1.09521e-06	290.524	1.73863e-06
290.464	2.2019e-06	290.464	-6.90746e-07	290.464	1.69676e-06
290.403	2.4235e-06	290.403	-1.90618e-07	290.403	1.76571e-06
290.342	2.6221e-06	290.342	2.25321e-07	290.342	1.98815e-06
290.281	2.76812e-06	290.281	4.08217e-07	290.281	2.36558e-06
290.22	2.77871e-06	290.22	2.24908e-07	290.22	2.86694e-06
290.159	2.6005e-06	290.159	-3.78724e-07	290.159	3.44188e-06
290.098	2.28795e-06	290.098	-1.32524e-06	290.098	4.02588e-06
290.037	1.97429e-06	290.037	-2.45316e-06	290.037	4.54789e-06
289.976	1.75894e-06	289.976	-3.61137e-06	289.976	4.94674e-06
289.915	1.6328e-06	289.915	-4.68545e-06	289.915	5.19078e-06
289.854	1.51199e-06	289.854	-5.54627e-06	289.854	5.28837e-06
289.794	1.32879e-06	289.794	-6.02802e-06	289.794	5.27911e-06
289.733	1.08522e-06	289.733	-6.00944e-06	289.733	5.20734e-06
289.672	8.38378e-07	289.672	-5.53373e-06	289.672	5.09597e-06
289.611	6.58102e-07	289.611	-4.83432e-06	289.611	4.94124e-06
289.55	5.99902e-07	289.55	-4.22098e-06	289.55	4.72816e-06
289.489	6.93354e-07	289.489	-3.92505e-06	289.489	4.44736e-06
289.428	9.27369e-07	289.428	-4.03909e-06	289.428	4.10158e-06
289.367	1.23564e-06	289.367	-4.57407e-06	289.367	3.70792e-06
289.306	1.50823e-06	289.306	-5.52676e-06	289.306	3.30212e-06
289.245	1.6413e-06	289.245	-6.85722e-06	289.245	2.93423e-06
289.185	1.59658e-06	289.185	-8.40851e-06	289.185	2.63921e-06
289.124	1.42001e-06	289.124	-9.89416e-06	289.124	2.39774e-06
289.063	1.19773e-06	289.063	-1.10165e-05	289.063	2.14004e-06
289.002	9.86446e-07	289.002	-1.1634e-05	289.002	1.79951e-06
288.941	7.84579e-07	288.941	-1.18322e-05	288.941	1.35614e-06
288.88	5.7082e-07	288.88	-1.18312e-05	288.88	8.36751e-07
288.819	3.64843e-07	288.819	-1.18015e-05	288.819	2.92837e-07
288.758	2.40647e-07	288.758	-1.17257e-05	288.758	3.0497e-07
288.697	2.7659e-07	288.697	-1.14e-05	288.697	8.55249e-07
288.636	4.95463e-07	288.636	-1.05613e-05	288.636	1.42561e-06
288.575	8.52026e-07	288.575	-9.04506e-06	288.575	2.01073e-06
288.514	1.26685e-06	288.514	-6.88694e-06	288.514	2.59138e-06
288.454	1.66194e-06	288.454	-4.33853e-06	288.454	3.12831e-06
288.393	1.97302e-06	288.393	-1.80905e-06	288.393	3.57016e-06
288.332	2.15441e-06	288.332	2.58166e-07	288.332	3.86658e-06
288.271	2.19363e-06	288.271	1.62956e-06	288.271	3.98343e-06
288.21	2.12122e-06	288.21	2.17478e-06	288.21	3.9142e-06
288.149	1.99473e-06	288.149	2.09778e-06	288.149	3.68019e-06
288.088	1.86646e-06	288.088	1.70473e-06	288.088	3.31866e-06
288.027	1.76578e-06	288.027	1.21569e-06	288.027	2.86879e-06
287.966	1.70383e-06	287.966	6.86705e-07	287.966	2.36914e-06
287.905	1.6783e-06	287.905	8.50711e-08	287.905	1.86986e-06
287.844	1.66292e-06	287.844	-5.7116e-07	287.844	1.4424e-06
287.784	1.59876e-06	287.784	-1.14183e-06	287.784	1.15281e-06
287.723	1.41101e-06	287.723	-1.43289e-06	287.723	9.85243e-07
287.662	1.04817e-06	287.662	-1.36251e-06	287.662	8.31294e-07
287.601	5.18573e-07	287.601	-1.0921e-06	287.601	6.024e-07
287.54	-9.71325e-08	287.54	-9.94216e-07	287.54	3.1485e-07
287.479	-6.67076e-07	287.479	-1.45102e-06	287.479	3.1815e-07
287.418	-1.06449e-06	287.418	-2.61729e-06	287.418	6.89858e-07
287.357	-1.23796e-06	287.357	-4.30528e-06	287.357	1.07793e-06
287.296	-1.24368e-06	287.296	-6.05073e-06	287.296	1.39796e-06
287.235	-1.20029e-06	287.235	-7.32089e-06	287.235	1.6018e-06
287.174	-1.1984e-06	287.174	-7.78362e-06	287.174	1.65194e-06
287.114	-1.25233e-06	287.114	-7.51256e-06	287.114	1.52999e-06
287.053	-1.33639e-06	287.053	-6.96913e-06	287.053	1.24906e-06
286.992	-1.44686e-06	286.992	-6.71097e-06	286.992	8.58203e-07
286.931	-1.6045e-06	286.931	-7.02705e-06	286.931	4.36575e-07
286.87	-1.80068e-06	286.87	-7.81133e-06	286.87	1.32733e-07
286.809	-1.97155e-06	286.809	-8.75384e-06	286.809	2.89983e-07
286.748	-2.0455e-06	286.748	-9.59288e-06	286.748	4.62206e-07
286.687	-2.00594e-06	286.687	-1.01629e-05	286.687	6.20824e-07
286.626	-1.89165e-06	286.626	-1.02955e-05	286.626	8.70301e-07
286.565	-1.74303e-06	286.565	-9.82881e-06	286.565	1.22031e-06
286.504	-1.56881e-06	286.504	-8.78438e-06	286.504	1.59224e-06
286.444	-1.36699e-06	286.444	-7.49164e-06	286.444	1.90359e-06
286.383	-1.15527e-06	286.383	-6.4738e-06	286.383	2.11218e-06
286.322	-9.64554e-07	286.322	-6.19143e-06	286.322	2.23185e-06
286.261	-8.12133e-07	286.261	-6.86565e-06	286.261	2.32369e-06
286.2	-6.98614e-07	286.2	-8.45699e-06	286.2	2.4564e-06
286.139	-6.30305e-07	286.139	-1.07205e-05	286.139	2.65709e-06
286.078	-6.28166e-07	286.078	-1.3282e-05	286.078	2.90437e-06
286.017	-7.05342e-07	286.017	-1.57531e-05	286.017	3.1702e-06
285.956	-8.40437e-07	285.956	-1.78634e-05	285.956	3.45508e-06
285.895	-9.77684e-07	285.895	-1.95174e-05	285.895	3.77853e-06
285.834	-1.05073e-06	285.834	-2.07308e-05	285.834	4.13804e-06
285.774	-1.00723e-06	285.774	-2.15238e-05	285.774	4.4871e-06
285.713	-8.25165e-07	285.713	-2.18794e-05	285.713	4.76394e-06
285.652	-5.24953e-07	285.652	-2.17916e-05	285.652	4.9435e-06
285.591	-1.71445e-07	285.591	-2.13348e-05	285.591	5.06198e-06
285.53	1.49874e-07	285.53	-2.06784e-05	285.53	5.18367e-06
285.469	3.78471e-07	285.469	-2.00224e-05	285.469	5.33063e-06
285.408	5.11565e-07	285.408	-1.94964e-05	285.408	5.44815e-06
285.347	5.91246e-07	285.347	-1.91051e-05	285.347	5.44488e-06
285.286	6.55242e-07	285.286	-1.87659e-05	285.286	5.25818e-06
285.225	6.98749e-07	285.225	-1.83893e-05	285.225	4.8882e-06
285.164	6.84236e-07	285.164	-1.79086e-05	285.164	4.39669e-06
285.104	5.87811e-07	285.104	-1.72392e-05	285.104	3.89221e-06
285.043	4.37174e-07	285.043	-1.62561e-05	285.043	3.50588e-06
284.982	3.08532e-07	284.982	-1.4854e-05	284.982	3.33337e-06
284.921	2.86807e-07	284.921	-1.3032e-05	284.921	3.36158e-06
284.86	4.16717e-07	284.86	-1.09009e-05	284.86	3.48772e-06
284.799	6.72252e-07	284.799	-8.61178e-06	284.799	3.62142e-06
284.738	9.62038e-07	284.738	-6.30289e-06	284.738	3.73511e-06
284.677	1.17203e-06	284.677	-4.11668e-06	284.677	3.83532e-06
284.616	1.22197e-06	284.616	-2.22397e-06	284.616	3.91893e-06
284.555	1.09591e-06	284.555	-7.89214e-07	284.555	3.96774e-06
284.494	8.2705e-07	284.494	9.08545e-08	284.494	3.97479e-06
284.434	4.61886e-07	284.434	4.00573e-07	284.434	3.9595e-06
284.373	4.59115e-08	284.373	1.72318e-07	284.373	3.95543e-06
284.312	-3.62673e-07	284.312	-5.22734e-07	284.312	3.98962e-06
284.251	-6.87254e-07	284.251	-1.53935e-06	284.251	4.07017e-06
284.19	-8.60562e-07	284.19	-2.64848e-06	284.19	4.17632e-06
284.129	-8.6017e-07	284.129	-3.61218e-06	284.129	4.2518e-06
284.068	-7.0677e-07	284.068	-4.29786e-06	284.068	4.21947e-06
284.007	-4.24683e-07	284.007	-4.72972e-06	284.007	4.01803e-06
283.946	-1.52605e-08	283.946	-5.03913e-06	283.946	3.63414e-06
283.885	5.18355e-07	283.885	-5.36676e-06	283.885	3.10697e-06
283.824	1.12168e-06	283.824	-5.78128e-06	283.824	2.50426e-06
283.764	1.67918e-06	283.764	-6.23614e-06	283.764	1.88827e-06
283.703	2.07167e-06	283.703	-6.5788e-06	283.703	1.29577e-06
283.642	2.25576e-06	283.642	-6.64849e-06	283.642	7.47266e-07
283.581	2.29332e-06	283.581	-6.45286e-06	283.581	3.23505e-07
283.52	2.30467e-06	283.52	-6.29152e-06	283.52	4.58404e-07
283.459	2.38912e-06	283.459	-6.65461e-06	283.459	8.62579e-07
283.398	2.57942e-06	283.398	-7.89456e-06	283.398	1.2412e-06
283.337	2.85779e-06	283.337	-9.9222e-06	283.337	1.54821e-06
283.276	3.20302e-06	283.276	-1.22171e-05	283.276	1.76055e-06
283.215	3.61657e-06	283.215	-1.41642e-05	283.215	1.86887e-06
283.154	4.10296e-06	283.154	-1.54087e-05	283.154	1.8843e-06
283.094	4.62743e-06	283.094	-1.59213e-05	283.094	1.84111e-06
283.033	5.09852e-06	283.033	-1.57996e-05	283.033	1.78987e-06
282.972	5.40326e-06	282.972	-1.51042e-05	282.972	1.77458e-06
282.911	5.47219e-06	282.911	-1.39274e-05	282.911	1.79635e-06
282.85	5.31712e-06	282.85	-1.25472e-05	282.85	1.79822e-06
282.789	5.0064e-06	282.789	-1.13832e-05	282.789	1.69611e-06
282.728	4.60521e-06	282.728	-1.07135e-05	282.728	1.42507e-06
282.667	4.1428e-06	282.667	-1.04318e-05	282.667	9.68068e-07
282.606	3.63141e-06	282.606	-1.0124e-05	282.606	3.64743e-07
282.545	3.09627e-06	282.545	-9.40726e-06	282.545	3.62317e-07
282.484	2.56919e-06	282.484	-8.20573e-06	282.484	1.05513e-06
282.424	2.05974e-06	282.424	-6.73149e-06	282.424	1.69114e-06
282.363	1.55801e-06	282.363	-5.25204e-06	282.363	2.21161e-06
282.302	1.07818e-06	282.302	-3.90279e-06	282.302	2.57711e-06
282.241	6.80353e-07	282.241	-2.68611e-06	282.241	2.75601e-06
282.18	4.20551e-07	282.18	-1.58363e-06	282.18	2.72791e-06
282.119	2.74202e-07	282.119	-6.39495e-07	282.119	2.49801e-06
282.058	1.31298e-07	282.058	3.64032e-08	282.058	2.1132e-06
281.997	-1.11679e-07	281.997	3.08574e-07	281.997	1.67272e-06
281.936	-4.55138e-07	281.936	7.01816e-08	281.936	1.33414e-06
281.875	-7.98288e-07	281.875	-6.85951e-07	281.875	1.27046e-06
281.814	-1.02885e-06	281.814	-1.80646e-06	281.814	1.49532e-06
281.754	-1.09289e-06	281.754	-2.9995e-06	281.754	1.87265e-06
281.693	-9.77584e-07	281.693	-3.97018e-06	281.693	2.29849e-06
281.632	-6.59434e-07	281.632	-4.57967e-06	281.632	2.70887e-06
281.571	-1.10185e-07	281.571	-4.88504e-06	281.571	3.05538e-06
281.51	6.36851e-07	281.51	-5.02278e-06	281.51	3.31507e-06
281.449	1.45327e-06	281.449	-5.0612e-06	281.449	3.5048e-06
281.388	2.17843e-06	281.388	-4.97435e-06	281.388	3.67466e-06
281.327	2.72366e-06	281.327	-4.74426e-06	281.327	3.87702e-06
281.266	3.10873e-06	281.266	-4.45075e-06	281.266	4.133e-06
281.205	3.39956e-06	281.205	-4.23161e-06	281.205	4.42508e-06
281.144	3.62395e-06	281.144	-4.15473e-06	281.144	4.71687e-06
281.084	3.75031e-06	281.084	-4.14746e-06	281.084	4.97687e-06
281.023	3.73183e-06	281.023	-4.06332e-06	281.023	5.18898e-06
280.962	3.55807e-06	280.962	-3.81887e-06	280.962	5.34867e-06
280.901	3.27328e-06	280.901	-3.46643e-06	280.901	5.45053e-06
280.84	2.96189e-06	280.84	-3.13827e-06	280.84	5.47842e-06
280.779	2.71118e-06	280.779	-2.92214e-06	280.779	5.40899e-06
280.718	2.56043e-06	280.718	-2.78566e-06	280.718	5.22904e-06
280.657	2.4673e-06	280.657	-2.61583e-06	280.657	4.9546e-06
280.596	2.33228e-06	280.596	-2.33289e-06	280.596	4.63619e-06
280.535	2.07457e-06	280.535	-1.97343e-06	280.535	4.3418e-06
280.474	1.69025e-06	280.474	-1.67052e-06	280.474	4.12281e-06
280.414	1.23578e-06	280.414	-1.555e-06	280.414	3.98577e-06
280.353	7.64542e-07	280.353	-1.66686e-06	280.353	3.89428e-06
280.292	2.91916e-07	280.292	-1.94485e-06	280.292	3.79545e-06
280.231	-1.87696e-07	280.231	-2.2882e-06	280.231	3.64297e-06
280.17	-6.80685e-07	280.17	-2.63129e-06	280.17	3.40556e-06
280.109	-1.20472e-06	280.109	-2.97367e-06	280.109	3.06909e-06
280.048	-1.79187e-06	280.048	-3.34564e-06	280.048	2.64033e-06
279.987	-2.439e-06	279.987	-3.73734e-06	279.987	2.15038e-06
279.926	-3.04341e-06	279.926	-4.05751e-06	279.926	1.65103e-06
279.865	-3.4151e-06	279.865	-4.18035e-06	279.865	1.20115e-06
279.804	-3.38799e-06	279.804	-4.05989e-06	279.804	8.49022e-07
279.744	-2.93729e-06	279.744	-3.79955e-06	279.744	6.28232e-07
279.683	-2.19495e-06	279.683	-3.57659e-06	279.683	5.72587e-07
279.622	-1.35899e-06	279.622	-3.46973e-06	279.622	6.77464e-07
279.561	-5.87141e-07	279.561	-3.37275e-06	279.561	8.65198e-07
279.5	4.75555e-08	279.5	-3.11442e-06	279.5	1.05881e-06
279.439	5.50713e-07	279.439	-2.67613e-06	279.439	1.21098e-06
279.378	9.36918e-07	279.378	-2.26645e-06	279.378	1.29739e-06
279.317	1.23293e-06	279.317	-2.15844e-06	279.317	1.31062e-06
279.256	1.44549e-06	279.256	-2.46797e-06	279.256	1.25798e-06
279.195	1.55589e-06	279.195	-3.11848e-06	279.195	1.16232e-06
279.134	1.53908e-06	279.134	-4.00715e-06	279.134	1.0589e-06
279.074	1.39402e-06	279.074	-5.14295e-06	279.074	9.81056e-07
279.013	1.15262e-06	279.013	-6.57406e-06	279.013	9.40311e-07
278.952	8.53899e-07	278.952	-8.19798e-06	278.952	9.24265e-07
278.891	5.13691e-07	278.891	-9.70074e-06	278.891	9.16877e-07
278.83	1.3397e-07	278.83	-1.0715e-05	278.83	9.16076e-07
278.769	-2.46171e-07	278.769	-1.10291e-05	278.769	9.36308e-07
278.708	-5.15845e-07	278.708	-1.06408e-05	278.708	9.96366e-07
278.647	-5.3709e-07	278.647	-9.64954e-06	278.647	1.09423e-06
278.586	-2.57433e-07	278.586	-8.15716e-06	278.586	1.19406e-06
278.525	2.09623e-07	278.525	-6.28861e-06	278.525	1.24767e-06
278.464	6.33455e-07	278.464	-4.26293e-06	278.464	1.23353e-06
278.404	8.25491e-07	278.404	-2.37786e-06	278.404	1.19003e-06
278.343	7.71391e-07	278.343	-8.84663e-07	278.343	1.21451e-06
278.282	6.14661e-07	278.282	1.31749e-07	278.282	1.38122e-06
278.221	5.14426e-07	278.221	7.48735e-07	278.221	1.66175e-06
278.16	5.17415e-07	278.16	1.07859e-06	278.16	1.98559e-06
278.099	5.50464e-07	278.099	1.12977e-06	278.099	2.30773e-06
278.038	5.09166e-07	278.038	7.78614e-07	278.038	2.60207e-06
277.977	3.42976e-07	277.977	-1.11495e-07	277.977	2.8342e-06
277.916	7.64175e-08	277.916	-1.50368e-06	277.916	2.95628e-06
277.855	-2.19914e-07	277.855	-3.08791e-06	277.855	2.92749e-06
277.794	-4.71868e-07	277.794	-4.38588e-06	277.794	2.73863e-06
277.734	-6.38983e-07	277.734	-5.02534e-06	277.734	2.42059e-06
277.673	-7.35748e-07	277.673	-4.98692e-06	277.673	2.03109e-06
277.612	-8.22552e-07	277.612	-4.61783e-06	277.612	1.6268e-06
277.551	-9.65555e-07	277.551	-4.39044e-06	277.551	1.23761e-06
277.49	-1.18938e-06	277.49	-4.60029e-06	277.49	8.62424e-07
277.429	-1.45134e-06	277.429	-5.23413e-06	277.429	4.92776e-07
277.368	-1.65103e-06	277.368	-6.06902e-06	277.368	2.07932e-07
277.307	-1.67718e-06	277.307	-6.8712e-06	277.307	4.19508e-07
277.246	-1.48112e-06	277.246	-7.52832e-06	277.246	7.87501e-07
277.185	-1.13599e-06	277.185	-8.05674e-06	277.185	1.12093e-06
277.124	-8.22231e-07	277.124	-8.5329e-06	277.124	1.36983e-06
277.064	-7.24657e-07	277.064	-9.01845e-06	277.064	1.50524e-06
277.003	-9.12316e-07	277.003	-9.51534e-06	277.003	1.52535e-06
276.942	-1.30027e-06	276.942	-9.96008e-06	276.942	1.46406e-06
276.881	-1.71646e-06	276.881	-1.02552e-05	276.881	1.38728e-06
276.82	-2.00321e-06	276.82	-1.03253e-05	276.82	1.36837e-06
276.759	-2.07892e-06	276.759	-1.01711e-05	276.759	1.44674e-06
276.698	-1.95313e-06	276.698	-9.88958e-06	276.698	1.60677e-06
276.637	-1.72075e-06	276.637	-9.63156e-06	276.637	1.79754e-06
276.576	-1.5307e-06	276.576	-9.50973e-06	276.576	1.95816e-06
276.515	-1.51072e-06	276.515	-9.5223e-06	276.515	2.0355e-06
276.454	-1.68344e-06	276.454	-9.57496e-06	276.454	2.0033e-06
276.394	-1.95347e-06	276.394	-9.60009e-06	276.394	1.87639e-06
276.333	-2.19171e-06	276.333	-9.65908e-06	276.333	1.70387e-06
276.272	-2.33793e-06	276.272	-9.9138e-06	276.272	1.53323e-06
276.211	-2.41922e-06	276.211	-1.04939e-05	276.211	1.37134e-06
276.15	-2.47786e-06	276.15	-1.13997e-05	276.15	1.19949e-06
276.089	-2.50267e-06	276.089	-1.25188e-05	276.089	1.04672e-06
276.028	-2.44298e-06	276.028	-1.36926e-05	276.028	1.02881e-06
275.967	-2.2794e-06	275.967	-1.47396e-05	275.967	1.20097e-06
275.906	-2.06034e-06	275.906	-1.54581e-05	275.906	1.43409e-06
275.845	-1.85817e-06	275.845	-1.56843e-05	275.845	1.57881e-06
275.784	-1.69258e-06	275.784	-1.53942e-05	275.784	1.57504e-06
275.724	-1.505e-06	275.724	-1.47346e-05	275.724	1.47502e-06
275.663	-1.21319e-06	275.663	-1.39347e-05	275.663	1.44055e-06
275.602	-7.9295e-07	275.602	-1.31763e-05	275.602	1.62139e-06
275.541	-3.05444e-07	275.541	-1.2527e-05	275.541	1.96998e-06
275.48	1.59945e-07	275.48	-1.19404e-05	275.48	2.33121e-06
275.419	5.75615e-07	275.419	-1.12746e-05	275.419	2.59247e-06
275.358	1.01182e-06	275.358	-1.03348e-05	275.358	2.7051e-06
275.297	1.57906e-06	275.297	-8.97721e-06	275.297	2.66791e-06
275.236	2.32505e-06	275.236	-7.22776e-06	275.236	2.51668e-06
275.175	3.17917e-06	275.175	-5.2983e-06	275.175	2.3255e-06
275.114	3.99294e-06	275.114	-3.44815e-06	275.114	2.20262e-06
275.054	4.63607e-06	275.054	-1.80475e-06	275.054	2.24261e-06
274.993	5.06264e-06	274.993	-3.11725e-07	274.993	2.45544e-06
274.932	5.29969e-06	274.932	1.15426e-06	274.932	2.78542e-06
274.871	5.38563e-06	274.871	2.62121e-06	274.871	3.1891e-06
274.81	5.32233e-06	274.81	3.96014e-06	274.81	3.6472e-06
274.749	5.07728e-06	274.749	4.94864e-06	274.749	4.12264e-06
274.688	4.62143e-06	274.688	5.37786e-06	274.688	4.54138e-06
274.627	3.9648e-06	274.627	5.1413e-06	274.627	4.82174e-06
274.566	3.16635e-06	274.566	4.31437e-06	274.566	4.91824e-06
274.505	2.32105e-06	274.505	3.21344e-06	274.505	4.84163e-06
274.444	1.53579e-06	274.444	2.33024e-06	274.444	4.64548e-06
274.384	8.99292e-07	274.384	2.06642e-06	274.384	4.39869e-06
274.323	4.49756e-07	274.323	2.41904e-06	274.323	4.1726e-06
274.262	1.57265e-07	274.262	2.94226e-06	274.262	4.04341e-06
274.201	-5.75123e-08	274.201	3.12405e-06	274.201	4.06997e-06
274.14	-2.7218e-07	274.14	2.87395e-06	274.14	4.23933e-06
274.079	-5.18777e-07	274.079	2.6277e-06	274.079	4.45833e-06
274.018	-7.85145e-07	274.018	2.9347e-06	274.018	4.62423e-06
273.957	-1.05117e-06	273.957	3.94018e-06	273.957	4.69703e-06
273.896	-1.31138e-06	273.896	5.27612e-06	273.896	4.71279e-06
273.835	-1.5585e-06	273.835	6.41765e-06	273.835	4.74012e-06
273.774	-1.75852e-06	273.774	7.08957e-06	273.774	4.82031e-06
273.714	-1.8614e-06	273.714	7.34235e-06	273.714	4.94519e-06
273.653	-1.84442e-06	273.653	7.34359e-06	273.653	5.0819e-06
273.592	-1.74159e-06	273.592	7.20687e-06	273.592	5.20054e-06
273.531	-1.62621e-06	273.531	7.02655e-06	273.531	5.27967e-06
273.47	-1.56351e-06	273.47	6.96957e-06	273.47	5.30616e-06
273.409	-1.57486e-06	273.409	7.2115e-06	273.409	5.28559e-06
273.348	-1.63729e-06	273.348	7.74629e-06	273.348	5.25086e-06
273.287	-1.70962e-06	273.287	8.31214e-06	273.287	5.2492e-06
273.226	-1.75901e-06	273.226	8.57073e-06	273.226	5.31123e-06
273.165	-1.76737e-06	273.165	8.37435e-06	273.165	5.43255e-06
273.104	-1.72099e-06	273.104	7.83806e-06	273.104	5.58441e-06
273.044	-1.60724e-06	273.044	7.16275e-06	273.044	5.73331e-06
272.983	-1.43154e-06	272.983	6.44802e-06	272.983	5.84686e-06
272.922	-1.23266e-06	272.922	5.71909e-06	272.922	5.89223e-06
272.861	-1.06465e-06	272.861	5.09558e-06	272.861	5.84257e-06
272.8	-9.55717e-07	272.8	4.847e-06	272.8	5.68931e-06
272.739	-8.93908e-07	272.739	5.23772e-06	272.739	5.44467e-06
272.678	-8.61086e-07	272.678	6.33227e-06	272.678	5.12744e-06
272.617	-8.71564e-07	272.617	7.96003e-06	272.617	4.74524e-06
272.556	-9.62955e-07	272.556	9.83024e-06	272.556	4.29331e-06
272.495	-1.15125e-06	272.495	1.16474e-05	272.495	3.77389e-06
272.434	-1.40778e-06	272.434	1.31525e-05	272.434	3.2191e-06
272.374	-1.68019e-06	272.374	1.41422e-05	272.374	2.69697e-06
272.313	-1.92287e-06	272.313	1.45132e-05	272.313	2.29025e-06
272.252	-2.10618e-06	272.252	1.42889e-05	272.252	2.05188e-06
272.191	-2.21651e-06	272.191	1.35795e-05	272.191	1.97812e-06
272.13	-2.2634e-06	272.13	1.25105e-05	272.13	2.04649e-06
272.069	-2.2783e-06	272.069	1.11935e-05	272.069	2.25624e-06
272.008	-2.28931e-06	272.008	9.75442e-06	272.008	2.59529e-06
271.947	-2.29605e-06	271.947	8.34942e-06	271.947	2.99991e-06
271.886	-2.27802e-06	271.886	7.11013e-06	271.886	3.37649e-06
271.825	-2.22299e-06	271.825	6.05887e-06	271.825	3.64925e-06
271.764	-2.1328e-06	271.764	5.09118e-06	271.764	3.78849e-06
271.704	-2.0017e-06	271.704	4.06536e-06	271.704	3.8086e-06
271.643	-1.80889e-06	271.643	2.92161e-06	271.643	3.74282e-06
271.582	-1.54395e-06	271.582	1.72332e-06	271.582	3.61512e-06
271.521	-1.22572e-06	271.521	6.08118e-07	271.521	3.4351e-06
271.46	-8.77031e-07	271.46	-2.69704e-07	271.46	3.22049e-06
271.399	-4.8355e-07	271.399	-7.57896e-07	271.399	3.02143e-06
271.338	3.29523e-09	271.338	-7.36028e-07	271.338	2.91098e-06
271.277	6.12233e-07	271.277	-1.98885e-07	271.277	2.9303e-06
271.216	1.30483e-06	271.216	6.82785e-07	271.216	3.0417e-06
271.155	1.98203e-06	271.155	1.6417e-06	271.155	3.15418e-06
271.094	2.52817e-06	271.094	2.50917e-06	271.094	3.18519e-06
271.034	2.85011e-06	271.034	3.34015e-06	271.034	3.09723e-06
270.973	2.90129e-06	270.973	4.32539e-06	270.973	2.90599e-06
270.912	2.70573e-06	270.912	5.56441e-06	270.912	2.67337e-06
270.851	2.37226e-06	270.851	6.91594e-06	270.851	2.48303e-06
270.79	2.06448e-06	270.79	8.06351e-06	270.79	2.39162e-06
270.729	1.92369e-06	270.729	8.74149e-06	270.729	2.38578e-06
270.668	2.00011e-06	270.668	8.94807e-06	270.668	2.40253e-06
270.607	2.25024e-06	270.607	8.99002e-06	270.607	2.39077e-06
270.546	2.59103e-06	270.546	9.31065e-06	270.546	2.34321e-06
270.485	2.94738e-06	270.485	1.01893e-05	270.485	2.28145e-06
270.424	3.25476e-06	270.424	1.15122e-05	270.424	2.21984e-06
270.363	3.4454e-06	270.363	1.28068e-05	270.363	2.14751e-06
270.303	3.46474e-06	270.303	1.3551e-05	270.303	2.04944e-06
270.242	3.31459e-06	270.242	1.35248e-05	270.242	1.94363e-06
270.181	3.07015e-06	270.181	1.29046e-05	270.181	1.89221e-06
270.12	2.83501e-06	270.12	1.20289e-05	270.12	1.95794e-06
270.059	2.66277e-06	270.059	1.10907e-05	270.059	2.13873e-06
269.998	2.5135e-06	269.998	1.00744e-05	269.998	2.37285e-06
269.937	2.28677e-06	269.937	8.95333e-06	269.937	2.60102e-06
269.876	1.90424e-06	269.876	7.84468e-06	269.876	2.80027e-06
269.815	1.36868e-06	269.815	6.89126e-06	269.815	2.97672e-06
269.754	7.47112e-07	269.754	6.03385e-06	269.754	3.14021e-06
269.693	1.00231e-07	269.693	5.02937e-06	269.693	3.28305e-06
269.633	-5.65166e-07	269.633	3.76077e-06	269.633	3.3777e-06
269.572	-1.27083e-06	269.572	2.46562e-06	269.572	3.39251e-06
269.511	-2.00331e-06	269.511	1.56599e-06	269.511	3.31297e-06
269.45	-2.68957e-06	269.45	1.27347e-06	269.45	3.15711e-06
269.389	-3.23912e-06	269.389	1.42252e-06	269.389	2.97788e-06
269.328	-3.59898e-06	269.328	1.68513e-06	269.328	2.84606e-06
269.267	-3.76093e-06	269.267	1.86318e-06	269.267	2.81435e-06
269.206	-3.72912e-06	269.206	1.94076e-06	269.206	2.88986e-06
269.145	-3.50351e-06	269.145	1.9514e-06	269.145	3.04671e-06
269.084	-3.09901e-06	269.084	1.9092e-06	269.084	3.25697e-06
269.024	-2.56064e-06	269.024	1.85305e-06	269.024	3.49591e-06
268.963	-1.93877e-06	268.963	1.84281e-06	268.963	3.72542e-06
268.902	-1.24807e-06	268.902	1.85963e-06	268.902	3.88911e-06
268.841	-4.64044e-07	268.841	1.7747e-06	268.841	3.93152e-06
268.78	4.28408e-07	268.78	1.48843e-06	268.78	3.82422e-06
268.719	1.37937e-06	268.719	1.08606e-06	268.719	3.5778e-06
268.658	2.26636e-06	268.658	7.99876e-07	268.658	3.23339e-06
268.597	2.94754e-06	268.597	8.02409e-07	268.597	2.84238e-06
268.536	3.33812e-06	268.536	1.051e-06	268.536	2.45105e-06
268.475	3.4529e-06	268.475	1.32353e-06	268.475	2.10083e-06
268.414	3.38206e-06	268.414	1.38351e-06	268.414	1.83555e-06
268.353	3.22004e-06	268.353	1.13782e-06	268.353	1.69543e-06
268.293	3.00979e-06	268.293	7.03687e-07	268.293	1.69812e-06
268.232	2.74961e-06	268.232	3.56452e-07	268.232	1.83744e-06
268.171	2.44185e-06	268.171	3.74022e-07	268.171	2.09926e-06
268.11	2.11768e-06	268.11	8.70835e-07	268.11	2.46013e-06
268.049	1.80781e-06	268.049	1.74358e-06	268.049	2.88015e-06
267.988	1.50391e-06	267.988	2.7481e-06	267.988	3.31117e-06
267.927	1.16825e-06	267.927	3.60176e-06	267.927	3.70887e-06
267.866	7.81811e-07	267.866	4.0328e-06	267.866	4.0351e-06
267.805	3.70304e-07	267.805	3.82429e-06	267.805	4.25491e-06
267.744	-1.62664e-08	267.744	2.90856e-06	267.744	4.33895e-06
267.683	-3.27871e-07	267.683	1.44105e-06	267.683	4.27314e-06
267.623	-5.05503e-07	267.623	-2.5688e-07	267.623	4.0671e-06
267.562	-4.68372e-07	267.562	-1.85055e-06	267.562	3.75363e-06
267.501	-1.47811e-07	267.501	-3.08505e-06	267.501	3.37939e-06
267.44	4.45949e-07	267.44	-3.75849e-06	267.44	2.99387e-06
267.379	1.19895e-06	267.379	-3.68341e-06	267.379	2.64194e-06
267.318	1.95362e-06	267.318	-2.73875e-06	267.318	2.36053e-06
267.257	2.60799e-06	267.257	-9.63251e-07	267.257	2.17849e-06
267.196	3.16761e-06	267.196	1.41963e-06	267.196	2.11356e-06
267.135	3.71026e-06	267.135	4.05962e-06	267.135	2.15529e-06
267.074	4.29974e-06	267.074	6.55134e-06	267.074	2.24561e-06
267.013	4.92055e-06	267.013	8.49157e-06	267.013	2.29192e-06
266.953	5.48254e-06	266.953	9.55874e-06	266.953	2.20995e-06
266.892	5.88563e-06	266.892	9.62664e-06	266.892	1.96235e-06
266.831	6.08596e-06	266.831	8.85387e-06	266.831	1.5752e-06
266.77	6.10842e-06	266.77	7.66738e-06	266.77	1.13517e-06
266.709	6.00739e-06	266.709	6.60438e-06	266.709	7.92319e-07
266.648	5.82725e-06	266.648	6.06775e-06	266.648	7.45572e-07
266.587	5.59961e-06	266.587	6.14548e-06	266.587	9.78131e-07
266.526	5.35991e-06	266.526	6.64274e-06	266.526	1.31323e-06
266.465	5.14633e-06	266.465	7.30089e-06	266.465	1.6895e-06
266.404	4.97791e-06	266.404	7.97545e-06	266.404	2.11357e-06
266.343	4.83999e-06	266.343	8.59372e-06	266.343	2.60666e-06
266.283	4.69207e-06	266.283	9.00956e-06	266.283	3.16803e-06
266.222	4.4853e-06	266.222	9.02891e-06	266.222	3.75281e-06
266.161	4.17581e-06	266.161	8.63594e-06	266.161	4.28321e-06
266.1	3.73468e-06	266.1	8.11688e-06	266.1	4.68372e-06
266.039	3.1568e-06	266.039	7.85406e-06	266.039	4.91347e-06
265.978	2.46381e-06	265.978	7.98815e-06	265.978	4.97688e-06
265.917	1.70065e-06	265.917	8.33996e-06	265.917	4.90919e-06
265.856	9.31723e-07	265.856	8.66279e-06	265.856	4.74747e-06
265.795	2.34667e-07	265.795	8.89467e-06	265.795	4.50783e-06
265.734	-3.16871e-07	265.734	9.12734e-06	265.734	4.18554e-06
265.673	-6.76784e-07	265.673	9.39759e-06	265.673	3.77722e-06
265.613	-8.37135e-07	265.613	9.5984e-06	265.613	3.30872e-06
265.552	-8.1954e-07	265.552	9.6005e-06	265.552	2.85133e-06
265.491	-6.61821e-07	265.491	9.40986e-06	265.491	2.51044e-06
265.43	-4.07282e-07	265.43	9.19017e-06	265.43	2.37262e-06
265.369	-8.46033e-08	265.369	9.15787e-06	265.369	2.4489e-06
265.308	3.19207e-07	265.308	9.44658e-06	265.308	2.70051e-06
265.247	8.55571e-07	265.247	1.00012e-05	265.247	3.09264e-06
265.186	1.55572e-06	265.186	1.05378e-05	265.186	3.57552e-06
265.125	2.35952e-06	265.125	1.06191e-05	265.125	4.05424e-06
265.064	3.11142e-06	265.064	9.85033e-06	265.064	4.41599e-06
265.003	3.64532e-06	265.003	8.08884e-06	265.003	4.58949e-06
264.943	3.88733e-06	264.943	5.52668e-06	264.943	4.58944e-06
264.882	3.88749e-06	264.882	2.59993e-06	264.882	4.51579e-06
264.821	3.76535e-06	264.821	-1.88572e-07	264.821	4.49268e-06
264.76	3.63057e-06	264.76	-2.41728e-06	264.76	4.57574e-06
264.699	3.54282e-06	264.699	-3.82092e-06	264.699	4.71828e-06
264.638	3.52202e-06	264.638	-4.32209e-06	264.638	4.83144e-06
264.577	3.5739e-06	264.577	-4.05033e-06	264.577	4.85388e-06
264.516	3.69606e-06	264.516	-3.32603e-06	264.516	4.77017e-06
264.455	3.86301e-06	264.455	-2.55688e-06	264.455	4.59535e-06
264.394	4.01958e-06	264.394	-2.05127e-06	264.394	4.35951e-06
264.333	4.10835e-06	264.333	-1.86236e-06	264.333	4.10298e-06
264.273	4.11938e-06	264.273	-1.80548e-06	264.273	3.87044e-06
264.212	4.11831e-06	264.212	-1.65792e-06	264.212	3.69189e-06
264.151	4.22055e-06	264.151	-1.36393e-06	264.151	3.56087e-06
264.09	4.52606e-06	264.09	-1.05087e-06	264.09	3.43493e-06
264.029	5.06003e-06	264.029	-8.63294e-07	264.029	3.2614e-06
263.968	5.75186e-06	263.968	-8.16028e-07	263.968	3.00437e-06
263.907	6.45347e-06	263.907	-8.22518e-07	263.907	2.65589e-06
263.846	6.9856e-06	263.846	-8.33094e-07	263.846	2.23483e-06
263.785	7.20334e-06	263.785	-8.98444e-07	263.785	1.78437e-06
263.724	7.0606e-06	263.724	-1.08656e-06	263.724	1.37944e-06
263.663	6.63141e-06	263.663	-1.36089e-06	263.663	1.14497e-06
263.603	6.05827e-06	263.603	-1.55668e-06	263.603	1.19876e-06
263.542	5.45919e-06	263.542	-1.47507e-06	263.542	1.48638e-06
263.481	4.87319e-06	263.481	-1.01212e-06	263.481	1.86748e-06
263.42	4.29036e-06	263.42	-2.38117e-07	263.42	2.24748e-06
263.359	3.71969e-06	263.359	6.15683e-07	263.359	2.56098e-06
263.298	3.20735e-06	263.298	1.26828e-06	263.298	2.75143e-06
263.237	2.78671e-06	263.237	1.55073e-06	263.237	2.77773e-06
263.176	2.43331e-06	263.176	1.50965e-06	263.176	2.6311e-06
263.115	2.08893e-06	263.115	1.3585e-06	263.115	2.34476e-06
263.054	1.72268e-06	263.054	1.30957e-06	263.054	1.98571e-06
262.993	1.34975e-06	262.993	1.43663e-06	262.993	1.62813e-06
262.933	9.96068e-07	262.933	1.67688e-06	262.933	1.32447e-06
262.872	6.75365e-07	262.872	1.92059e-06	262.872	1.10848e-06
262.811	4.16435e-07	262.811	2.05938e-06	262.811	1.0389e-06
262.75	2.8996e-07	262.75	1.96705e-06	262.75	1.18201e-06
262.689	3.74996e-07	262.689	1.51278e-06	262.689	1.50474e-06
262.628	6.91098e-07	262.628	6.62607e-07	262.628	1.91111e-06
262.567	1.17298e-06	262.567	-4.35331e-07	262.567	2.32675e-06
262.506	1.70781e-06	262.506	-1.51578e-06	262.506	2.70421e-06
262.445	2.18342e-06	262.445	-2.36956e-06	262.445	3.00313e-06
262.384	2.51211e-06	262.384	-2.93369e-06	262.384	3.17836e-06
262.323	2.65307e-06	262.323	-3.21084e-06	262.323	3.18669e-06
262.263	2.64524e-06	262.263	-3.16203e-06	262.263	3.00844e-06
262.202	2.60248e-06	262.202	-2.749e-06	262.202	2.67229e-06
262.141	2.63249e-06	262.141	-2.07691e-06	262.141	2.27049e-06
262.08	2.73968e-06	262.08	-1.41486e-06	262.08	1.94654e-06
262.019	2.82007e-06	262.019	-1.00528e-06	262.019	1.81447e-06
261.958	2.76408e-06	261.958	-8.46951e-07	261.958	1.84084e-06
261.897	2.55678e-06	261.897	-6.89822e-07	261.897	1.89044e-06
261.836	2.27212e-06	261.836	-2.51027e-07	261.836	1.87033e-06
261.775	1.98639e-06	261.775	5.5543e-07	261.775	1.76842e-06
261.714	1.71872e-06	261.714	1.55779e-06	261.714	1.62303e-06
261.653	1.44929e-06	261.653	2.44548e-06	261.653	1.48561e-06
261.593	1.16708e-06	261.593	2.97297e-06	261.593	1.39159e-06
261.532	8.88298e-07	261.532	3.1425e-06	261.532	1.34335e-06
261.471	6.47983e-07	261.471	3.25536e-06	261.471	1.31424e-06
261.41	4.9343e-07	261.41	3.74617e-06	261.41	1.2739e-06
261.349	4.7372e-07	261.349	4.86054e-06	261.349	1.21519e-06
261.288	6.05922e-07	261.288	6.42261e-06	261.288	1.16093e-06
261.227	8.40557e-07	261.227	7.92126e-06	261.227	1.13868e-06
261.166	1.07476e-06	261.166	8.8621e-06	261.166	1.14174e-06
261.105	1.21415e-06	261.105	9.07251e-06	261.105	1.12875e-06
261.044	1.22484e-06	261.044	8.71803e-06	261.044	1.06578e-06
260.983	1.13278e-06	260.983	8.10287e-06	260.983	9.60143e-07
260.923	9.93109e-07	260.923	7.4998e-06	260.923	8.59689e-07
260.862	8.6989e-07	260.862	7.10784e-06	260.862	8.067e-07
260.801	8.23209e-07	260.801	7.02743e-06	260.801	7.7622e-07
260.74	8.7999e-07	260.74	7.17908e-06	260.74	6.94996e-07
260.679	1.00493e-06	260.679	7.28587e-06	260.679	5.12228e-07
260.618	1.1161e-06	260.618	7.04907e-06	260.618	2.32782e-07
260.557	1.14911e-06	260.557	6.40149e-06	260.557	1.44446e-07
260.496	1.11766e-06	260.496	5.56491e-06	260.496	4.61851e-07
260.435	1.12255e-06	260.435	4.83028e-06	260.435	7.15588e-07
260.374	1.30737e-06	260.374	4.30428e-06	260.374	8.52318e-07
260.313	1.78341e-06	260.313	3.89909e-06	260.313	8.61395e-07
260.253	2.55148e-06	260.253	3.53826e-06	260.253	7.62277e-07
260.192	3.46908e-06	260.192	3.30347e-06	260.192	6.03708e-07
260.131	4.31273e-06	260.131	3.35092e-06	260.131	5.07641e-07
260.07	4.9116e-06	260.07	3.71585e-06	260.07	6.63644e-07
260.009	5.23971e-06	260.009	4.23676e-06	260.009	1.0277e-06
259.948	5.37975e-06	259.948	4.67249e-06	259.948	1.45908e-06
259.887	5.41157e-06	259.887	4.87713e-06	259.887	1.8793e-06
259.826	5.35598e-06	259.826	4.85698e-06	259.826	2.25497e-06
259.765	5.21396e-06	259.765	4.66512e-06	259.765	2.58963e-06
259.704	5.01155e-06	259.704	4.25074e-06	259.704	2.90492e-06
259.643	4.77379e-06	259.643	3.43142e-06	259.643	3.20935e-06
259.583	4.47531e-06	259.583	2.04334e-06	259.583	3.48229e-06
259.522	4.05885e-06	259.522	1.34989e-07	259.522	3.69035e-06
259.461	3.51559e-06	259.461	-1.99937e-06	259.461	3.81737e-06
259.4	2.92939e-06	259.4	-3.9979e-06	259.4	3.87872e-06
259.339	2.42926e-06	259.339	-5.65256e-06	259.339	3.90825e-06
259.278	2.10082e-06	259.278	-6.97203e-06	259.278	3.93057e-06
259.217	1.93767e-06	259.217	-8.07054e-06	259.217	3.94478e-06
259.156	1.85651e-06	259.156	-9.03778e-06	259.156	3.93139e-06
259.095	1.74971e-06	259.095	-9.91175e-06	259.095	3.86734e-06
259.034	1.546e-06	259.034	-1.07252e-05	259.034	3.73205e-06
258.973	1.2527e-06	258.973	-1.15263e-05	258.973	3.50693e-06
258.913	9.46142e-07	258.913	-1.23375e-05	258.913	3.17904e-06
258.852	7.03379e-07	258.852	-1.30979e-05	258.852	2.74948e-06
258.791	5.2943e-07	258.791	-1.36578e-05	258.791	2.23701e-06
258.73	3.53832e-07	258.73	-1.38476e-05	258.73	1.67377e-06
258.669	1.00398e-07	258.669	-1.3583e-05	258.669	1.10819e-06
258.608	-2.48813e-07	258.608	-1.2923e-05	258.608	6.76976e-07
258.547	-6.62068e-07	258.547	-1.20302e-05	258.547	7.50717e-07
258.486	-1.10953e-06	258.486	-1.10708e-05	258.486	1.20702e-06
258.425	-1.57536e-06	258.425	-1.01503e-05	258.425	1.68514e-06
258.364	-2.01127e-06	258.364	-9.32069e-06	258.364	2.06432e-06
258.303	-2.30592e-06	258.303	-8.60007e-06	258.303	2.29993e-06
258.243	-2.33618e-06	258.243	-7.95035e-06	258.243	2.38206e-06
258.182	-2.0597e-06	258.182	-7.25587e-06	258.182	2.3267e-06
258.121	-1.54562e-06	258.121	-6.37988e-06	258.121	2.17414e-06
258.06	-9.09804e-07	258.06	-5.28331e-06	258.06	1.98871e-06
257.999	-2.3214e-07	257.999	-4.08766e-06	257.999	1.84348e-06
257.938	4.59576e-07	257.938	-2.9938e-06	257.938	1.77737e-06
257.877	1.15119e-06	257.877	-2.10955e-06	257.877	1.76498e-06
257.816	1.82016e-06	257.816	-1.34643e-06	257.816	1.75457e-06
257.755	2.44736e-06	257.755	-5.08866e-07	257.755	1.72853e-06
257.694	3.0127e-06	257.694	4.71798e-07	257.694	1.7133e-06
257.633	3.45726e-06	257.633	1.37807e-06	257.633	1.73568e-06
257.573	3.67727e-06	257.573	1.82781e-06	257.573	1.7798e-06
257.512	3.60265e-06	257.512	1.62481e-06	257.512	1.8001e-06
257.451	3.2961e-06	257.451	1.00823e-06	257.451	1.76437e-06
257.39	2.94651e-06	257.39	5.11497e-07	257.39	1.67261e-06
257.329	2.73159e-06	257.329	5.31191e-07	257.329	1.54391e-06
257.268	2.6787e-06	257.268	1.02788e-06	257.268	1.39497e-06
257.207	2.6678e-06	257.207	1.63968e-06	257.207	1.2367e-06
257.146	2.57113e-06	257.146	2.03815e-06	257.146	1.09765e-06
257.085	2.38484e-06	257.085	2.13267e-06	257.085	1.04754e-06
257.024	2.23048e-06	257.024	1.97201e-06	257.024	1.15453e-06
256.963	2.24676e-06	256.963	1.55381e-06	256.963	1.39478e-06
256.903	2.48654e-06	256.903	7.94704e-07	256.903	1.68153e-06
256.842	2.89722e-06	256.842	-3.41367e-07	256.842	1.94058e-06
256.781	3.36684e-06	256.781	-1.74094e-06	256.781	2.12824e-06
256.72	3.77905e-06	256.72	-3.17218e-06	256.72	2.22577e-06
256.659	4.0539e-06	256.659	-4.3959e-06	256.659	2.23181e-06
256.598	4.1794e-06	256.598	-5.2638e-06	256.598	2.15569e-06
256.537	4.21873e-06	256.537	-5.76441e-06	256.537	2.01256e-06
256.476	4.26267e-06	256.476	-6.00395e-06	256.476	1.82031e-06
256.415	4.34506e-06	256.415	-6.1154e-06	256.415	1.59672e-06
256.354	4.40285e-06	256.354	-6.14217e-06	256.354	1.35382e-06
256.293	4.33687e-06	256.293	-5.99266e-06	256.293	1.09061e-06
256.233	4.11689e-06	256.233	-5.50968e-06	256.233	7.91811e-07
256.172	3.81314e-06	256.172	-4.58491e-06	256.172	4.40209e-07
256.111	3.51978e-06	256.111	-3.22282e-06	256.111	7.91527e-08
256.05	3.26651e-06	256.05	-1.54135e-06	256.05	4.40573e-07
255.989	3.02092e-06	255.989	2.52569e-07	255.989	8.94477e-07
255.928	2.76128e-06	255.928	1.91798e-06	255.928	1.31903e-06
255.867	2.51491e-06	255.867	3.2816e-06	255.867	1.69571e-06
255.806	2.32084e-06	255.806	4.30913e-06	255.806	2.03193e-06
255.745	2.18405e-06	255.745	5.03257e-06	255.745	2.3481e-06
255.684	2.08802e-06	255.684	5.38661e-06	255.684	2.65665e-06
255.623	2.03647e-06	255.623	5.18262e-06	255.623	2.94905e-06
255.563	2.05231e-06	255.563	4.32276e-06	255.563	3.19807e-06
255.502	2.12932e-06	255.502	3.01658e-06	255.502	3.36927e-06
255.441	2.20188e-06	255.441	1.68625e-06	255.441	3.43653e-06
255.38	2.17159e-06	255.38	6.15513e-07	255.38	3.40203e-06
255.319	1.95832e-06	255.319	-2.5202e-07	255.319	3.31487e-06
255.258	1.53336e-06	255.258	-1.13094e-06	255.258	3.2669e-06
255.197	9.3823e-07	255.197	-2.0811e-06	255.197	3.3407e-06
255.136	3.01874e-07	255.136	-2.95469e-06	255.136	3.53927e-06
255.075	-1.74737e-07	255.075	-3.61057e-06	255.075	3.78717e-06
255.014	-3.0293e-07	255.014	-4.05586e-06	255.014	4.00141e-06
254.953	-1.86956e-08	254.953	-4.33364e-06	254.953	4.14274e-06
254.893	5.80092e-07	254.893	-4.36302e-06	254.893	4.2159e-06
254.832	1.31557e-06	254.832	-3.98573e-06	254.832	4.24331e-06
254.771	2.04928e-06	254.771	-3.15979e-06	254.771	4.24389e-06
254.71	2.72481e-06	254.71	-2.04833e-06	254.71	4.23047e-06
254.649	3.32241e-06	254.649	-9.17045e-07	254.649	4.21415e-06
254.588	3.81378e-06	254.588	1.71234e-08	254.588	4.19784e-06
254.527	4.17313e-06	254.527	6.56586e-07	254.527	4.16294e-06
254.466	4.40143e-06	254.466	1.02862e-06	254.466	4.07066e-06
254.405	4.50608e-06	254.405	1.26815e-06	254.405	3.88574e-06
254.344	4.46466e-06	254.344	1.55379e-06	254.344	3.60513e-06
254.283	4.24438e-06	254.283	1.99767e-06	254.283	3.26936e-06
254.223	3.86994e-06	254.223	2.58424e-06	254.223	2.94546e-06
254.162	3.44544e-06	254.162	3.23041e-06	254.162	2.68604e-06
254.101	3.08151e-06	254.101	3.89252e-06	254.101	2.49339e-06
254.04	2.8063e-06	254.04	4.58672e-06	254.04	2.32806e-06
253.979	2.56989e-06	253.979	5.31299e-06	253.979	2.15265e-06
253.918	2.33241e-06	253.918	5.99898e-06	253.918	1.96176e-06
253.857	2.11768e-06	253.857	6.53523e-06	253.857	1.77948e-06
253.796	1.96439e-06	253.796	6.84519e-06	253.796	1.64015e-06
253.735	1.84799e-06	253.735	6.91494e-06	253.735	1.56971e-06
253.674	1.68752e-06	253.674	6.79669e-06	253.674	1.5754e-06
253.613	1.44003e-06	253.613	6.62826e-06	253.613	1.6454e-06
253.553	1.17044e-06	253.553	6.63047e-06	253.553	1.75673e-06
253.492	1.012e-06	253.492	7.00583e-06	253.492	1.88381e-06
253.431	1.0592e-06	253.431	7.76978e-06	253.431	2.00124e-06
253.37	1.30426e-06	253.37	8.67154e-06	253.37	2.08253e-06
253.309	1.67012e-06	253.309	9.31695e-06	253.309	2.10166e-06
253.248	2.09029e-06	253.248	9.41012e-06	253.248	2.04136e-06
253.187	2.55305e-06	253.187	8.90708e-06	253.187	1.90585e-06
253.126	3.07969e-06	253.126	7.96301e-06	253.126	1.73489e-06
253.065	3.67341e-06	253.065	6.7506e-06	253.065	1.61311e-06
253.004	4.29113e-06	253.004	5.32689e-06	253.004	1.64631e-06
252.943	4.85732e-06	252.943	3.65541e-06	252.943	1.87618e-06
252.883	5.29927e-06	252.883	1.74396e-06	252.883	2.23899e-06
252.822	5.57525e-06	252.822	-2.3491e-07	252.822	2.63171e-06
252.761	5.68609e-06	252.761	-1.95305e-06	252.761	2.96484e-06
252.7	5.67776e-06	252.7	-3.06993e-06	252.7	3.17749e-06
252.639	5.63475e-06	252.639	-3.4052e-06	252.639	3.24816e-06
252.578	5.65135e-06	252.578	-3.01898e-06	252.578	3.20497e-06
252.517	5.78251e-06	252.517	-2.16292e-06	252.517	3.12248e-06
252.456	6.00998e-06	252.456	-1.1568e-06	252.456	3.09095e-06
252.395	6.26055e-06	252.395	-2.62607e-07	252.395	3.16607e-06
252.334	6.46274e-06	252.334	4.00467e-07	252.334	3.34495e-06
252.273	6.58328e-06	252.273	8.65005e-07	252.273	3.59267e-06
252.213	6.61212e-06	252.213	1.22998e-06	252.213	3.87291e-06
252.152	6.53584e-06	252.152	1.53834e-06	252.152	4.14872e-06
252.091	6.35466e-06	252.091	1.73729e-06	252.091	4.37568e-06
252.03	6.12937e-06	252.03	1.76218e-06	252.03	4.51266e-06
251.969	5.98523e-06	251.969	1.6236e-06	251.969	4.54392e-06
251.908	6.04037e-06	251.908	1.36562e-06	251.908	4.49168e-06
251.847	6.32127e-06	251.847	9.56675e-07	251.847	4.40756e-06
251.786	6.74917e-06	251.786	3.08604e-07	251.786	4.34777e-06
251.725	7.19984e-06	251.725	-5.3671e-07	251.725	4.34664e-06
251.664	7.56155e-06	251.664	-1.27683e-06	251.664	4.40208e-06
251.603	7.74019e-06	251.603	-1.49007e-06	251.603	4.47739e-06
251.543	7.64298e-06	251.543	-9.55014e-07	251.543	4.51829e-06
251.482	7.19864e-06	251.482	1.69251e-07	251.482	4.48136e-06
251.421	6.41123e-06	251.421	1.47279e-06	251.421	4.3645e-06
251.36	5.38607e-06	251.36	2.57983e-06	251.36	4.22135e-06
251.299	4.28809e-06	251.299	3.31671e-06	251.299	4.13849e-06
251.238	3.26704e-06	251.238	3.67054e-06	251.238	4.17439e-06
251.177	2.41411e-06	251.177	3.66779e-06	251.177	4.31263e-06
251.116	1.7683e-06	251.116	3.32879e-06	251.116	4.48732e-06
251.055	1.33161e-06	251.055	2.71682e-06	251.055	4.6453e-06
250.994	1.05945e-06	250.994	1.985e-06	250.994	4.77291e-06
250.933	8.51385e-07	250.933	1.33872e-06	250.933	4.87488e-06
250.873	5.9106e-07	250.873	9.31013e-07	250.873	4.94041e-06
250.812	2.2817e-07	250.812	7.80428e-07	250.812	4.93541e-06
250.751	-1.72015e-07	250.751	7.78855e-07	250.751	4.82635e-06
250.69	-4.70106e-07	250.69	7.76417e-07	250.69	4.60981e-06
250.629	-5.51671e-07	250.629	6.77665e-07	250.629	4.32205e-06
250.568	-3.91786e-07	250.568	4.95393e-07	250.568	4.02123e-06
250.507	-3.73951e-08	250.507	3.44403e-07	250.507	3.75251e-06
250.446	4.51337e-07	250.446	3.78966e-07	250.446	3.51976e-06
250.385	1.03186e-06	250.385	7.0084e-07	250.385	3.28707e-06
250.324	1.66428e-06	250.324	1.29863e-06	250.324	3.00564e-06
250.263	2.2867e-06	250.263	2.07131e-06	250.263	2.63958e-06
250.202	2.81631e-06	250.202	2.90715e-06	250.202	2.17612e-06
250.142	3.17889e-06	250.142	3.71863e-06	250.142	1.62428e-06
250.081	3.3466e-06	250.081	4.38617e-06	250.081	1.0104e-06
250.02	3.3615e-06	250.02	4.69918e-06	250.02	3.8418e-07
249.959	3.32488e-06	249.959	4.42421e-06	249.959	3.46504e-07
249.898	3.34699e-06	249.898	3.49538e-06	249.898	9.34267e-07
249.837	3.48219e-06	249.837	2.15864e-06	249.837	1.49398e-06
249.776	3.69682e-06	249.776	9.13198e-07	249.776	1.99464e-06
249.715	3.89753e-06	249.715	2.79768e-07	249.715	2.42348e-06
249.654	3.9983e-06	249.654	5.76824e-07	249.654	2.76764e-06
249.593	3.97536e-06	249.593	1.84106e-06	249.593	3.01643e-06
249.532	3.87818e-06	249.532	3.86498e-06	249.532	3.16851e-06
249.472	3.80445e-06	249.472	6.251e-06	249.472	3.23901e-06
249.411	3.86402e-06	249.411	8.46963e-06	249.411	3.26491e-06
249.35	4.14445e-06	249.35	1.00043e-05	249.35	3.30506e-06
249.289	4.6783e-06	249.289	1.05923e-05	249.289	3.4233e-06
249.228	5.41856e-06	249.228	1.0394e-05	249.228	3.64884e-06
249.167	6.23797e-06	249.167	9.89225e-06	249.167	3.94632e-06
249.106	6.961e-06	249.106	9.55571e-06	249.106	4.2344e-06
249.045	7.41748e-06	249.045	9.55738e-06	249.045	4.43639e-06
248.984	7.49676e-06	248.984	9.80057e-06	248.984	4.52101e-06
248.923	7.18535e-06	248.923	1.0177e-05	248.923	4.51296e-06
248.862	6.57483e-06	248.862	1.07386e-05	248.862	4.47122e-06
248.802	5.82778e-06	248.802	1.15991e-05	248.802	4.44619e-06
248.741	5.10544e-06	248.741	1.27187e-05	248.741	4.44496e-06
248.68	4.4945e-06	248.68	1.38519e-05	248.68	4.43367e-06
248.619	3.98604e-06	248.619	1.47166e-05	248.619	4.36949e-06
248.558	3.52481e-06	248.558	1.5183e-05	248.558	4.22844e-06
248.497	3.08526e-06	248.497	1.52907e-05	248.497	4.01015e-06
248.436	2.7075e-06	248.436	1.51325e-05	248.436	3.72485e-06
248.375	2.46743e-06	248.375	1.47629e-05	248.375	3.37854e-06
248.314	2.4161e-06	248.314	1.41985e-05	248.314	2.96958e-06
248.253	2.54271e-06	248.253	1.34486e-05	248.253	2.49781e-06
248.192	2.784e-06	248.192	1.25237e-05	248.192	1.97631e-06
248.132	3.06253e-06	248.132	1.14443e-05	248.132	1.43945e-06
248.071	3.32275e-06	248.071	1.02718e-05	248.071	9.61765e-07
248.01	3.54708e-06	248.01	9.12509e-06	248.01	7.30524e-07
247.949	3.75167e-06	247.949	8.1569e-06	247.949	9.15484e-07
247.888	3.969e-06	247.888	7.52547e-06	247.888	1.28604e-06
247.827	4.22489e-06	247.827	7.38604e-06	247.827	1.64497e-06
247.766	4.52106e-06	247.766	7.85503e-06	247.766	1.92851e-06
247.705	4.83588e-06	247.705	8.91035e-06	247.705	2.12875e-06
247.644	5.14259e-06	247.644	1.0311e-05	247.644	2.27036e-06
247.583	5.42241e-06	247.583	1.16652e-05	247.583	2.39872e-06
247.522	5.65103e-06	247.522	1.2632e-05	247.522	2.56363e-06
247.462	5.77333e-06	247.462	1.30756e-05	247.462	2.79153e-06
247.401	5.71136e-06	247.401	1.30391e-05	247.401	3.05873e-06
247.34	5.42019e-06	247.34	1.2611e-05	247.34	3.29478e-06
247.279	4.94131e-06	247.279	1.18551e-05	247.279	3.41886e-06
247.218	4.38879e-06	247.218	1.08485e-05	247.218	3.38126e-06
247.157	3.87124e-06	247.157	9.72328e-06	247.157	3.18658e-06
247.096	3.42258e-06	247.096	8.6296e-06	247.096	2.88979e-06
247.035	3.00126e-06	247.035	7.66067e-06	247.035	2.5682e-06
246.974	2.54444e-06	246.974	6.8259e-06	246.974	2.28246e-06
246.913	2.02423e-06	246.913	6.07392e-06	246.913	2.05047e-06
246.852	1.47483e-06	246.852	5.31214e-06	246.852	1.85181e-06
246.792	9.89283e-07	246.792	4.42052e-06	246.792	1.65223e-06
246.731	6.85142e-07	246.731	3.3191e-06	246.731	1.42482e-06
246.67	6.42235e-07	246.67	2.09252e-06	246.67	1.16611e-06
246.609	8.44268e-07	246.609	1.04868e-06	246.609	9.30533e-07
246.548	1.17321e-06	246.548	5.79585e-07	246.548	8.97336e-07
246.487	1.47134e-06	246.487	8.75924e-07	246.487	1.22341e-06
246.426	1.62973e-06	246.426	1.74259e-06	246.426	1.78748e-06
246.365	1.64423e-06	246.365	2.71111e-06	246.365	2.42728e-06
246.304	1.61082e-06	246.304	3.35528e-06	246.304	3.02984e-06
246.243	1.67285e-06	246.243	3.50979e-06	246.243	3.51789e-06
246.182	1.95054e-06	246.182	3.22533e-06	246.182	3.85789e-06
246.122	2.48387e-06	246.122	2.60398e-06	246.122	4.06294e-06
246.061	3.21478e-06	246.061	1.75184e-06	246.061	4.17194e-06
246	4.01935e-06	246	8.608e-07	246	4.21338e-06
245.939	4.77362e-06	245.939	2.25937e-07	245.939	4.18291e-06
245.878	5.4116e-06	245.878	1.08775e-07	245.878	4.05329e-06
245.817	5.93516e-06	245.817	6.00222e-07	245.817	3.8018e-06
245.756	6.37221e-06	245.756	1.6468e-06	245.756	3.43043e-06
245.695	6.72523e-06	245.695	3.16503e-06	245.695	2.97397e-06
245.634	6.96121e-06	245.634	5.04847e-06	245.634	2.50677e-06
245.573	7.04706e-06	245.573	7.06206e-06	245.573	2.15022e-06
245.512	6.9842e-06	245.512	8.83572e-06	245.512	2.03755e-06
245.452	6.80511e-06	245.452	1.0068e-05	245.452	2.18996e-06
245.391	6.55204e-06	245.391	1.07478e-05	245.391	2.48198e-06
245.33	6.2793e-06	245.33	1.1127e-05	245.33	2.77513e-06
245.269	6.07132e-06	245.269	1.14583e-05	245.269	2.99117e-06
245.208	6.02437e-06	245.208	1.17859e-05	245.208	3.10707e-06
245.147	6.17884e-06	245.147	1.19867e-05	245.147	3.13916e-06
245.086	6.46638e-06	245.086	1.19394e-05	245.086	3.12773e-06
245.025	6.74146e-06	245.025	1.15841e-05	245.025	3.11754e-06
244.964	6.88216e-06	244.964	1.08481e-05	244.964	3.13825e-06
244.903	6.87239e-06	244.903	9.62265e-06	244.903	3.19524e-06
244.842	6.7989e-06	244.842	7.89547e-06	244.842	3.27196e-06
244.782	6.77398e-06	244.782	5.88924e-06	244.782	3.33487e-06
244.721	6.84615e-06	244.721	3.99657e-06	244.721	3.34103e-06
244.66	6.95927e-06	244.66	2.52195e-06	244.66	3.2542e-06
244.599	6.98819e-06	244.599	1.46875e-06	244.599	3.06448e-06
244.538	6.83091e-06	244.538	5.74577e-07	244.538	2.79673e-06
244.477	6.49055e-06	244.477	-4.4166e-07	244.477	2.49983e-06
244.416	6.0752e-06	244.416	-1.63999e-06	244.416	2.22589e-06
244.355	5.70878e-06	244.355	-2.8135e-06	244.355	2.01809e-06
244.294	5.42993e-06	244.294	-3.64202e-06	244.294	1.90892e-06
244.233	5.17083e-06	244.233	-3.89712e-06	244.233	1.90498e-06
244.172	4.83218e-06	244.172	-3.54281e-06	244.172	1.96416e-06
244.112	4.38368e-06	244.112	-2.70001e-06	244.112	2.01242e-06
244.051	3.90568e-06	244.051	-1.56437e-06	244.051	1.99106e-06
243.99	3.54775e-06	243.99	-3.63155e-07	243.99	1.88638e-06
243.929	3.44426e-06	243.929	6.6319e-07	243.929	1.72845e-06
243.868	3.64293e-06	243.868	1.31636e-06	243.868	1.56898e-06
243.807	4.0787e-06	243.807	1.52143e-06	243.807	1.45149e-06
243.746	4.59734e-06	243.746	1.34869e-06	243.746	1.39123e-06
243.685	5.01731e-06	243.685	9.39681e-07	243.685	1.38006e-06
243.624	5.2045e-06	243.624	4.12494e-07	243.624	1.40701e-06
243.563	5.12311e-06	243.563	-1.61251e-07	243.563	1.46779e-06
243.502	4.8354e-06	243.502	-7.1296e-07	243.502	1.55459e-06
243.442	4.45713e-06	243.442	-1.14781e-06	243.442	1.64323e-06
243.381	4.10385e-06	243.381	-1.37929e-06	243.381	1.69857e-06
243.32	3.85398e-06	243.32	-1.40104e-06	243.32	1.69716e-06
243.259	3.72666e-06	243.259	-1.33321e-06	243.259	1.64996e-06
243.198	3.6686e-06	243.198	-1.39081e-06	243.198	1.60599e-06
243.137	3.56529e-06	243.137	-1.76648e-06	243.137	1.62117e-06
243.076	3.29188e-06	243.076	-2.49863e-06	243.076	1.70855e-06
243.015	2.78037e-06	243.015	-3.4473e-06	243.015	1.83568e-06
242.954	2.05274e-06	242.954	-4.42345e-06	242.954	1.97819e-06
242.893	1.2003e-06	242.893	-5.34742e-06	242.893	2.15701e-06
242.832	3.41349e-07	242.832	-6.25555e-06	242.832	2.41812e-06
242.772	-4.05282e-07	242.772	-7.14363e-06	242.772	2.77624e-06
242.711	-9.36234e-07	242.711	-7.84287e-06	242.711	3.18757e-06
242.65	-1.19568e-06	242.65	-8.09498e-06	242.65	3.57692e-06
242.589	-1.21523e-06	242.589	-7.75196e-06	242.589	3.87816e-06
242.528	-1.11361e-06	242.528	-6.88279e-06	242.528	4.05726e-06
242.467	-1.02765e-06	242.467	-5.69637e-06	242.467	4.11658e-06
242.406	-1.01545e-06	242.406	-4.40161e-06	242.406	4.08733e-06
242.345	-1.01421e-06	242.345	-3.15015e-06	242.345	4.01552e-06
242.284	-8.99537e-07	242.284	-2.0559e-06	242.284	3.94561e-06
242.223	-6.04127e-07	242.223	-1.19245e-06	242.223	3.90625e-06
242.162	-1.94023e-07	242.162	-5.44219e-07	242.162	3.90455e-06
242.102	1.69331e-07	242.102	1.24056e-08	242.102	3.93158e-06
242.041	3.53148e-07	242.041	6.48211e-07	242.041	3.97264e-06
241.98	3.57499e-07	241.98	1.49186e-06	241.98	4.01305e-06
241.919	3.13406e-07	241.919	2.58807e-06	241.919	4.03837e-06
241.858	3.84288e-07	241.858	3.90761e-06	241.858	4.03467e-06
241.797	6.56413e-07	241.797	5.3637e-06	241.797	3.99069e-06
241.736	1.09695e-06	241.736	6.82055e-06	241.736	3.89799e-06
241.675	1.59348e-06	241.675	8.11472e-06	241.675	3.74716e-06
241.614	2.03232e-06	241.614	9.08645e-06	241.614	3.52579e-06
241.553	2.35886e-06	241.553	9.59282e-06	241.553	3.22332e-06
241.492	2.58534e-06	241.492	9.51738e-06	241.492	2.83928e-06
241.432	2.75142e-06	241.432	8.83272e-06	241.432	2.38612e-06
241.371	2.87677e-06	241.371	7.70617e-06	241.371	1.8855e-06
241.31	2.94712e-06	241.31	6.51812e-06	241.31	1.37093e-06
241.249	2.94119e-06	241.249	5.67888e-06	241.249	9.22747e-07
241.188	2.87082e-06	241.188	5.33369e-06	241.188	7.49432e-07
241.127	2.80191e-06	241.127	5.22125e-06	241.127	9.4677e-07
241.066	2.84155e-06	241.066	4.86368e-06	241.066	1.21962e-06
241.005	3.09201e-06	241.005	3.96318e-06	241.005	1.36503e-06
240.944	3.58585e-06	240.944	2.66736e-06	240.944	1.32194e-06
240.883	4.23967e-06	240.883	1.46632e-06	240.883	1.12655e-06
240.822	4.87369e-06	240.822	8.14437e-07	240.822	9.52039e-07
240.762	5.30412e-06	240.762	8.15564e-07	240.762	1.10092e-06
240.701	5.44647e-06	240.701	1.23684e-06	240.701	1.58386e-06
240.64	5.34808e-06	240.64	1.79072e-06	240.64	2.17031e-06
240.579	5.12985e-06	240.579	2.37463e-06	240.579	2.70784e-06
240.518	4.89851e-06	240.518	3.04509e-06	240.518	3.11215e-06
240.457	4.7013e-06	240.457	3.82291e-06	240.457	3.34356e-06
240.396	4.53455e-06	240.396	4.59741e-06	240.396	3.40329e-06
240.335	4.36702e-06	240.335	5.22409e-06	240.335	3.32815e-06
240.274	4.15175e-06	240.274	5.64313e-06	240.274	3.17512e-06
240.213	3.84238e-06	240.213	5.8483e-06	240.213	2.99696e-06
240.152	3.43245e-06	240.152	5.78284e-06	240.152	2.81864e-06
240.092	2.99213e-06	240.092	5.35568e-06	240.092	2.6301e-06
240.031	2.65001e-06	240.031	4.58512e-06	240.031	2.40257e-06
239.97	2.50962e-06	239.97	3.66648e-06	239.97	2.11635e-06
239.909	2.56507e-06	239.909	2.84112e-06	239.909	1.7816e-06
239.848	2.70087e-06	239.848	2.20826e-06	239.848	1.4417e-06
239.787	2.78732e-06	239.787	1.69819e-06	239.787	1.15478e-06
239.726	2.78563e-06	239.726	1.22064e-06	239.726	9.53769e-07
239.665	2.76232e-06	239.665	7.9741e-07	239.665	8.18911e-07
239.604	2.80396e-06	239.604	5.37631e-07	239.604	7.20356e-07
239.543	2.9243e-06	239.543	5.14651e-07	239.543	6.87044e-07
239.482	3.05686e-06	239.482	6.94776e-07	239.482	7.76343e-07
239.422	3.1298e-06	239.422	9.7495e-07	239.422	9.61679e-07
239.361	3.13524e-06	239.361	1.26248e-06	239.361	1.16121e-06
239.3	3.12368e-06	239.3	1.51667e-06	239.3	1.31857e-06
239.239	3.14452e-06	239.239	1.74575e-06	239.239	1.41772e-06
239.178	3.20715e-06	239.178	2.00047e-06	239.178	1.47341e-06
239.117	3.29688e-06	239.117	2.37796e-06	239.117	1.51504e-06
239.056	3.40652e-06	239.056	3.00038e-06	239.056	1.56569e-06
238.995	3.53463e-06	238.995	3.94277e-06	238.995	1.62401e-06
238.934	3.66072e-06	238.934	5.15286e-06	238.934	1.6626e-06
238.873	3.74912e-06	238.873	6.44194e-06	238.873	1.64491e-06
238.812	3.79199e-06	238.812	7.56613e-06	238.812	1.54834e-06
238.752	3.83571e-06	238.752	8.32595e-06	238.752	1.38194e-06
238.691	3.94287e-06	238.691	8.60978e-06	238.691	1.19112e-06
238.63	4.12543e-06	238.63	8.39288e-06	238.63	1.041e-06
238.569	4.33244e-06	238.569	7.74829e-06	238.569	9.74471e-07
238.508	4.51287e-06	238.508	6.86124e-06	238.508	9.88109e-07
238.447	4.67703e-06	238.447	5.9734e-06	238.447	1.07331e-06
238.386	4.87789e-06	238.386	5.24342e-06	238.386	1.24427e-06
238.325	5.13542e-06	238.325	4.63464e-06	238.325	1.50232e-06
238.264	5.40197e-06	238.264	3.95435e-06	238.264	1.81749e-06
238.203	5.61422e-06	238.203	3.03015e-06	238.203	2.15325e-06
238.142	5.76582e-06	238.142	1.87498e-06	238.142	2.48297e-06
238.082	5.90847e-06	238.082	7.07943e-07	238.082	2.78387e-06
238.021	6.08119e-06	238.021	-1.70765e-07	238.021	3.03302e-06
237.96	6.25665e-06	237.96	-5.4467e-07	237.96	3.2226e-06
237.899	6.36889e-06	237.899	-3.71021e-07	237.899	3.37958e-06
237.838	6.38628e-06	237.838	2.46388e-07	237.838	3.55636e-06
237.777	6.34573e-06	237.777	1.15182e-06	237.777	3.78423e-06
237.716	6.3158e-06	237.716	2.20441e-06	237.716	4.03927e-06
237.655	6.33189e-06	237.655	3.26889e-06	237.655	4.26935e-06
237.594	6.36142e-06	237.594	4.18114e-06	237.594	4.44934e-06
237.533	6.31942e-06	237.533	4.77349e-06	237.533	4.59944e-06
237.472	6.11979e-06	237.472	4.96187e-06	237.472	4.74871e-06
237.412	5.73086e-06	237.412	4.80279e-06	237.412	4.88682e-06
237.351	5.19586e-06	237.351	4.45378e-06	237.351	4.96361e-06
237.29	4.59502e-06	237.29	4.08152e-06	237.29	4.93736e-06
237.229	3.9802e-06	237.229	3.80389e-06	237.229	4.81707e-06
237.168	3.35101e-06	237.168	3.68329e-06	237.168	4.65739e-06
237.107	2.69815e-06	237.107	3.72919e-06	237.107	4.51027e-06
237.046	2.05163e-06	237.046	3.89878e-06	237.046	4.37959e-06
236.985	1.46297e-06	236.985	4.12473e-06	236.985	4.23042e-06
236.924	9.45093e-07	236.924	4.36196e-06	236.924	4.04443e-06
236.863	4.60964e-07	236.863	4.59463e-06	236.863	3.86066e-06
236.802	-1.50016e-08	236.802	4.78674e-06	236.802	3.75567e-06
236.742	-4.48936e-07	236.742	4.84625e-06	236.742	3.77024e-06
236.681	-7.88761e-07	236.681	4.66926e-06	236.681	3.86425e-06
236.62	-1.04589e-06	236.62	4.2343e-06	236.62	3.96694e-06
236.559	-1.30443e-06	236.559	3.6603e-06	236.559	4.0602e-06
236.498	-1.63116e-06	236.498	3.18051e-06	236.498	4.19973e-06
236.437	-1.98048e-06	236.437	3.03542e-06	236.437	4.4508e-06
236.376	-2.19485e-06	236.376	3.30648e-06	236.376	4.8013e-06
236.315	-2.1034e-06	236.315	3.76355e-06	236.315	5.15238e-06
236.254	-1.6372e-06	236.254	3.87798e-06	236.254	5.38471e-06
236.193	-8.76108e-07	236.193	3.09931e-06	236.193	5.4183e-06
236.132	3.30986e-09	236.132	1.25219e-06	236.132	5.23065e-06
236.072	8.36776e-07	236.072	-1.27688e-06	236.072	4.84638e-06
236.011	1.54933e-06	236.011	-3.74914e-06	236.011	4.31692e-06
235.95	2.13917e-06	235.95	-5.49984e-06	235.95	3.70083e-06
235.889	2.60313e-06	235.889	-6.22521e-06	235.889	3.04936e-06
235.828	2.90048e-06	235.828	-5.9731e-06	235.828	2.4013e-06
235.767	2.99637e-06	235.767	-4.97872e-06	235.767	1.79541e-06
235.706	2.92132e-06	235.706	-3.54158e-06	235.706	1.30829e-06
235.645	2.76796e-06	235.645	-1.97363e-06	235.645	1.09156e-06
235.584	2.63172e-06	235.584	-5.40636e-07	235.584	1.21006e-06
235.523	2.56052e-06	235.523	6.15667e-07	235.523	1.46924e-06
235.462	2.54191e-06	235.462	1.4985e-06	235.462	1.69279e-06
235.402	2.50955e-06	235.402	2.17686e-06	235.402	1.82486e-06
235.341	2.3677e-06	235.341	2.66838e-06	235.341	1.88671e-06
235.28	2.0546e-06	235.28	2.89438e-06	235.28	1.94762e-06
235.219	1.61863e-06	235.219	2.75869e-06	235.219	2.0894e-06
235.158	1.22993e-06	235.158	2.28661e-06	235.158	2.34886e-06
235.097	1.09451e-06	235.097	1.68267e-06	235.097	2.68983e-06
235.036	1.3398e-06	235.036	1.22105e-06	235.036	3.04263e-06
234.975	1.9605e-06	234.975	1.05341e-06	234.975	3.35794e-06
234.914	2.83424e-06	234.914	1.12643e-06	234.914	3.6269e-06
234.853	3.76036e-06	234.853	1.28392e-06	234.853	3.86399e-06
234.792	4.50923e-06	234.792	1.40613e-06	234.792	4.0756e-06
234.732	4.90463e-06	234.732	1.41583e-06	234.732	4.25047e-06
234.671	4.91671e-06	234.671	1.20639e-06	234.671	4.38291e-06
234.61	4.68641e-06	234.61	6.88196e-07	234.61	4.4971e-06
234.549	4.44243e-06	234.549	-3.97326e-08	234.549	4.63632e-06
234.488	4.37246e-06	234.488	-6.3154e-07	234.488	4.82086e-06
234.427	4.54307e-06	234.427	-7.95179e-07	234.427	5.02193e-06
234.366	4.89457e-06	234.366	-5.51768e-07	234.366	5.18247e-06
234.305	5.27468e-06	234.305	-2.38877e-07	234.305	5.25753e-06
234.244	5.48819e-06	234.244	-1.38137e-07	234.244	5.23535e-06
234.183	5.37409e-06	234.183	-1.43255e-07	234.183	5.13449e-06
234.122	4.89745e-06	234.122	1.6503e-07	234.122	4.99213e-06
234.062	4.19193e-06	234.062	1.12312e-06	234.062	4.85147e-06
234.001	3.50079e-06	234.001	2.675e-06	234.001	4.74263e-06
233.94	3.04813e-06	233.94	4.41708e-06	233.94	4.65904e-06
233.879	2.9349e-06	233.879	5.90211e-06	233.879	4.55387e-06
233.818	3.1254e-06	233.818	6.92118e-06	233.818	4.37314e-06
233.757	3.50818e-06	233.757	7.57124e-06	233.757	4.10365e-06
233.696	3.96814e-06	233.696	8.10367e-06	233.696	3.79849e-06
233.635	4.42621e-06	233.635	8.6874e-06	233.635	3.55471e-06
233.574	4.84406e-06	233.574	9.27019e-06	233.574	3.44369e-06
233.513	5.20764e-06	233.513	9.65556e-06	233.513	3.45255e-06
233.452	5.5014e-06	233.452	9.7282e-06	233.452	3.51213e-06
233.392	5.68814e-06	233.392	9.59736e-06	233.392	3.57168e-06
233.331	5.71516e-06	233.331	9.48413e-06	233.331	3.62846e-06
233.27	5.5506e-06	233.27	9.45109e-06	233.27	3.7007e-06
233.209	5.21999e-06	233.209	9.27419e-06	233.209	3.78906e-06
233.148	4.80214e-06	233.148	8.62761e-06	233.148	3.86841e-06
233.087	4.37888e-06	233.087	7.40429e-06	233.087	3.9107e-06
233.026	3.98088e-06	233.026	5.82878e-06	233.026	3.90668e-06
232.965	3.57803e-06	232.965	4.25027e-06	232.965	3.86425e-06
232.904	3.11966e-06	232.904	2.86726e-06	232.904	3.78933e-06
232.843	2.58519e-06	232.843	1.69123e-06	232.843	3.67212e-06
232.782	2.00471e-06	232.782	7.41382e-07	232.782	3.49465e-06
232.722	1.44385e-06	232.722	1.79809e-07	232.722	3.25223e-06
232.661	9.74596e-07	232.661	1.98305e-07	232.661	2.96836e-06
232.6	6.49785e-07	232.6	7.98563e-07	232.6	2.6909e-06
232.539	4.8171e-07	232.539	1.73136e-06	232.539	2.47243e-06
232.478	4.2612e-07	232.478	2.65107e-06	232.478	2.34762e-06
232.417	3.88851e-07	232.417	3.30748e-06	232.417	2.32232e-06
232.356	2.71788e-07	232.356	3.61638e-06	232.356	2.37718e-06
232.295	4.03782e-08	232.295	3.61974e-06	232.295	2.47772e-06
232.234	-2.41367e-07	232.234	3.4163e-06	232.234	2.58694e-06
232.173	-4.50542e-07	232.173	3.09526e-06	232.173	2.67901e-06
232.112	-4.98615e-07	232.112	2.69399e-06	232.112	2.7466e-06
232.052	-4.01613e-07	232.052	2.23518e-06	232.052	2.7959e-06
231.991	-2.63694e-07	231.991	1.84279e-06	231.991	2.83375e-06
231.93	-1.86566e-07	231.93	1.80642e-06	231.93	2.85829e-06
231.869	-1.85761e-07	231.869	2.46378e-06	231.869	2.85893e-06
231.808	-1.89864e-07	231.808	3.96805e-06	231.808	2.82048e-06
231.747	-1.21179e-07	231.747	6.1668e-06	231.747	2.7262e-06
231.686	2.37101e-08	231.686	8.71593e-06	231.686	2.56216e-06
231.625	1.7693e-07	231.625	1.13015e-05	231.625	2.32635e-06
231.564	2.81907e-07	231.564	1.37478e-05	231.564	2.03833e-06
231.503	3.6149e-07	231.503	1.59463e-05	231.503	1.73982e-06
231.442	4.90959e-07	231.442	1.7743e-05	231.442	1.47985e-06
231.382	7.08912e-07	231.382	1.89409e-05	231.382	1.28832e-06
231.321	9.79025e-07	231.321	1.94316e-05	231.321	1.16091e-06
231.26	1.25272e-06	231.26	1.93116e-05	231.26	1.07597e-06
231.199	1.54732e-06	231.199	1.88373e-05	231.199	1.02143e-06
231.138	1.92661e-06	231.138	1.82221e-05	231.138	9.98266e-07
231.077	2.40072e-06	231.077	1.7452e-05	231.077	1.00765e-06
231.016	2.88115e-06	231.016	1.63187e-05	231.016	1.04476e-06
230.955	3.26555e-06	230.955	1.46616e-05	230.955	1.10344e-06
230.894	3.55355e-06	230.894	1.25827e-05	230.894	1.18185e-06
230.833	3.84202e-06	230.833	1.04137e-05	230.833	1.28357e-06
230.772	4.19503e-06	230.772	8.4776e-06	230.772	1.41205e-06
230.712	4.54428e-06	230.712	6.90567e-06	230.712	1.56151e-06
230.651	4.74095e-06	230.651	5.67544e-06	230.651	1.71556e-06
230.59	4.69746e-06	230.59	4.7705e-06	230.59	1.85904e-06
230.529	4.46152e-06	230.529	4.25072e-06	230.529	1.99228e-06
230.468	4.16112e-06	230.468	4.1732e-06	230.468	2.13068e-06
230.407	3.90587e-06	230.407	4.49146e-06	230.407	2.28463e-06
230.346	3.74561e-06	230.346	5.05324e-06	230.346	2.43759e-06
230.285	3.68683e-06	230.285	5.67133e-06	230.285	2.54789e-06
230.224	3.70517e-06	230.224	6.17036e-06	230.224	2.57538e-06
230.163	3.73686e-06	230.163	6.38515e-06	230.163	2.51488e-06
230.102	3.69009e-06	230.102	6.17402e-06	230.102	2.41949e-06
230.042	3.49703e-06	230.042	5.48858e-06	230.042	2.39285e-06
229.981	3.16113e-06	229.981	4.44884e-06	229.981	2.52189e-06
229.92	2.74438e-06	229.92	3.33459e-06	229.92	2.79595e-06
229.859	2.3034e-06	229.859	2.47074e-06	229.859	3.12846e-06
229.798	1.84367e-06	229.798	2.08395e-06	229.798	3.44059e-06
229.737	1.34459e-06	229.737	2.2342e-06	229.737	3.7002e-06
229.676	8.289e-07	229.676	2.85237e-06	229.676	3.91162e-06
229.615	3.93635e-07	229.615	3.82404e-06	229.615	4.09027e-06
229.554	1.4905e-07	229.554	5.04408e-06	229.554	4.24729e-06
229.493	1.11686e-07	229.493	6.42725e-06	229.493	4.39121e-06
229.432	1.64127e-07	229.432	7.90971e-06	229.432	4.53478e-06
229.371	1.3964e-07	229.371	9.45467e-06	229.371	4.69366e-06
229.311	-4.45965e-08	229.311	1.10338e-05	229.311	4.87731e-06
229.25	-3.42034e-07	229.25	1.25743e-05	229.25	5.08153e-06
229.189	-6.56414e-07	229.189	1.39227e-05	229.189	5.28779e-06
229.128	-9.40068e-07	229.128	1.48846e-05	229.128	5.46804e-06
229.067	-1.1983e-06	229.067	1.53219e-05	229.067	5.59352e-06
229.006	-1.42229e-06	229.006	1.52231e-05	229.006	5.64774e-06
228.945	-1.56172e-06	228.945	1.46944e-05	228.945	5.64055e-06
228.884	-1.57555e-06	228.884	1.39044e-05	228.884	5.61367e-06
228.823	-1.48207e-06	228.823	1.30427e-05	228.823	5.62509e-06
228.762	-1.33836e-06	228.762	1.22861e-05	228.762	5.7104e-06
228.701	-1.18587e-06	228.701	1.17284e-05	228.701	5.84625e-06
228.641	-1.03599e-06	228.641	1.12938e-05	228.641	5.95239e-06
228.58	-8.93015e-07	228.58	1.07434e-05	228.58	5.93317e-06
228.519	-7.57692e-07	228.519	9.84783e-06	228.519	5.72398e-06
228.458	-6.07651e-07	228.458	8.61649e-06	228.458	5.31605e-06
228.397	-4.11505e-07	228.397	7.36344e-06	228.397	4.75597e-06
228.336	-1.86476e-07	228.336	6.50424e-06	228.336	4.12735e-06
228.275	-2.31148e-08	228.275	6.24969e-06	228.275	3.52388e-06
228.214	-2.10115e-08	228.214	6.47988e-06	228.214	3.01962e-06
228.153	-1.95244e-07	228.153	6.89827e-06	228.153	2.64244e-06
228.092	-4.60928e-07	228.092	7.27689e-06	228.092	2.36861e-06
228.031	-7.09904e-07	228.031	7.53946e-06	228.031	2.15375e-06
227.971	-8.85309e-07	227.971	7.64768e-06	227.971	1.97677e-06
227.91	-9.7828e-07	227.91	7.48035e-06	227.91	1.8528e-06
227.849	-9.78421e-07	227.849	6.86792e-06	227.849	1.8024e-06
227.788	-8.57667e-07	227.788	5.73641e-06	227.788	1.81114e-06
227.727	-6.05567e-07	227.727	4.19355e-06	227.727	1.83054e-06
227.666	-2.60038e-07	227.666	2.47325e-06	227.666	1.81159e-06
227.605	1.12924e-07	227.605	8.02677e-07	227.605	1.72511e-06
227.544	4.68693e-07	227.544	-6.99416e-07	227.544	1.56155e-06
227.483	8.0551e-07	227.483	-2.04143e-06	227.483	1.32588e-06
227.422	1.13636e-06	227.422	-3.29944e-06	227.422	1.03502e-06
227.361	1.44658e-06	227.361	-4.50607e-06	227.361	7.16302e-07
227.301	1.68576e-06	227.301	-5.54472e-06	227.301	4.12904e-07
227.24	1.8022e-06	227.24	-6.14141e-06	227.24	2.52955e-07
227.179	1.7846e-06	227.179	-6.01151e-06	227.179	3.84668e-07
227.118	1.67523e-06	227.118	-5.08857e-06	227.118	5.63008e-07
227.057	1.55561e-06	227.057	-3.64955e-06	227.057	6.6304e-07
226.996	1.5272e-06	226.996	-2.19618e-06	226.996	6.60048e-07
226.935	1.69111e-06	226.935	-1.15003e-06	226.935	5.80932e-07
226.874	2.10865e-06	226.874	-5.90231e-07	226.874	5.05501e-07
226.813	2.7468e-06	226.813	-2.40976e-07	226.813	5.23486e-07
226.752	3.4572e-06	226.752	2.8247e-07	226.752	6.33925e-07
226.691	4.03389e-06	226.691	1.16209e-06	226.691	7.94887e-07
226.631	4.32567e-06	226.631	2.2399e-06	226.631	1.0036e-06
226.57	4.31916e-06	226.57	3.16274e-06	226.57	1.25939e-06
226.509	4.13191e-06	226.509	3.69588e-06	226.509	1.53444e-06
226.448	3.93117e-06	226.448	3.93675e-06	226.448	1.79675e-06
226.387	3.83955e-06	226.387	4.21627e-06	226.387	2.04075e-06
226.326	3.87451e-06	226.326	4.74862e-06	226.326	2.28944e-06
226.265	3.94249e-06	226.265	5.35718e-06	226.265	2.56611e-06
226.204	3.89609e-06	226.204	5.5687e-06	226.204	2.86324e-06
226.143	3.63517e-06	226.143	5.015e-06	226.143	3.13991e-06
226.082	3.18503e-06	226.082	3.76572e-06	226.082	3.34408e-06
226.021	2.68085e-06	226.021	2.28483e-06	226.021	3.43567e-06
225.961	2.26705e-06	225.961	1.07694e-06	225.961	3.39846e-06
225.9	2.00622e-06	225.9	3.56607e-07	225.9	3.24145e-06
225.839	1.87595e-06	225.839	-9.34882e-09	225.839	2.99288e-06
225.778	1.82868e-06	225.778	-3.12661e-07	225.778	2.68932e-06
225.717	1.83155e-06	225.717	-7.66389e-07	225.717	2.36442e-06
225.656	1.85696e-06	225.656	-1.39124e-06	225.656	2.04439e-06
225.595	1.87069e-06	225.595	-2.06595e-06	225.595	1.75572e-06
225.534	1.85431e-06	225.534	-2.65963e-06	225.534	1.54039e-06
225.473	1.83014e-06	225.473	-3.11769e-06	225.473	1.45482e-06
225.412	1.84177e-06	225.412	-3.44028e-06	225.412	1.5258e-06
225.351	1.90562e-06	225.351	-3.61751e-06	225.351	1.7141e-06
225.291	1.99297e-06	225.291	-3.6217e-06	225.291	1.9541e-06
225.23	2.06262e-06	225.23	-3.44919e-06	225.23	2.20033e-06
225.169	2.09842e-06	225.169	-3.11037e-06	225.169	2.43131e-06
225.108	2.10685e-06	225.108	-2.54451e-06	225.108	2.63528e-06
225.047	2.0898e-06	225.047	-1.58144e-06	225.047	2.80099e-06
224.986	2.0407e-06	224.986	-5.05067e-08	224.986	2.92092e-06
224.925	1.97475e-06	224.925	2.05263e-06	224.925	3.00156e-06
224.864	1.94944e-06	224.864	4.52367e-06	224.864	3.06843e-06
224.803	2.03263e-06	224.803	7.06961e-06	224.803	3.15602e-06
224.742	2.23538e-06	224.742	9.44783e-06	224.742	3.28542e-06
224.681	2.47614e-06	224.681	1.15034e-05	224.681	3.44864e-06
224.621	2.62367e-06	224.621	1.31436e-05	224.621	3.61568e-06
224.56	2.59111e-06	224.56	1.43369e-05	224.56	3.75646e-06
224.499	2.39875e-06	224.499	1.51212e-05	224.499	3.85594e-06
224.438	2.15098e-06	224.438	1.55442e-05	224.438	3.91316e-06
224.377	1.95726e-06	224.377	1.55648e-05	224.377	3.93197e-06
224.316	1.8753e-06	224.316	1.50439e-05	224.316	3.9187e-06
224.255	1.91479e-06	224.255	1.38816e-05	224.255	3.89185e-06
224.194	2.06545e-06	224.194	1.21868e-05	224.194	3.8898e-06
224.133	2.29907e-06	224.133	1.03094e-05	224.133	3.95552e-06
224.072	2.54986e-06	224.072	8.70417e-06	224.072	4.10161e-06
224.011	2.71789e-06	224.011	7.73372e-06	224.011	4.29358e-06
223.951	2.71019e-06	223.951	7.52786e-06	223.951	4.47457e-06
223.89	2.48233e-06	223.89	7.92949e-06	223.89	4.60365e-06
223.829	2.04699e-06	223.829	8.53559e-06	223.829	4.67145e-06
223.768	1.46283e-06	223.768	8.85896e-06	223.768	4.6868e-06
223.707	8.30395e-07	223.707	8.57855e-06	223.707	4.65225e-06
223.646	2.81105e-07	223.646	7.7227e-06	223.646	4.55214e-06
223.585	-7.5599e-08	223.585	6.62154e-06	223.585	4.36305e-06
223.524	-2.32656e-07	223.524	5.65463e-06	223.524	4.07435e-06
223.463	-3.15585e-07	223.463	5.01373e-06	223.463	3.70035e-06
223.402	-5.05517e-07	223.402	4.66362e-06	223.402	3.27607e-06
223.341	-9.01074e-07	223.341	4.47015e-06	223.341	2.8421e-06
223.281	-1.4381e-06	223.281	4.3414e-06	223.281	2.43151e-06
223.22	-1.94007e-06	223.22	4.29354e-06	223.22	2.06881e-06
223.159	-2.25098e-06	223.159	4.44264e-06	223.159	1.77881e-06
223.098	-2.33337e-06	223.098	4.92114e-06	223.098	1.59205e-06
223.037	-2.26237e-06	223.037	5.73152e-06	223.037	1.53671e-06
222.976	-2.15122e-06	222.976	6.66011e-06	222.976	1.6212e-06
222.915	-2.09013e-06	222.915	7.40462e-06	222.915	1.82412e-06
222.854	-2.13483e-06	222.854	7.85917e-06	222.854	2.0993e-06
222.793	-2.31215e-06	222.793	8.26279e-06	222.793	2.38995e-06
222.732	-2.6038e-06	222.732	9.0123e-06	222.732	2.64526e-06
222.671	-2.92298e-06	222.671	1.03175e-05	222.671	2.8326e-06
222.611	-3.12996e-06	222.611	1.20565e-05	222.611	2.93886e-06
222.55	-3.09684e-06	222.55	1.39257e-05	222.55	2.96279e-06
222.489	-2.77397e-06	222.489	1.5633e-05	222.489	2.91061e-06
222.428	-2.20724e-06	222.428	1.6921e-05	222.428	2.80625e-06
222.367	-1.50732e-06	222.367	1.75274e-05	222.367	2.7111e-06
222.306	-8.08443e-07	222.306	1.72876e-05	222.306	2.72205e-06
222.245	-2.36324e-07	222.245	1.63215e-05	222.245	2.90915e-06
222.184	1.25978e-07	222.184	1.5031e-05	222.184	3.23877e-06
222.123	2.76594e-07	222.123	1.38243e-05	222.123	3.59271e-06
222.062	3.06417e-07	222.062	1.28326e-05	222.062	3.8504e-06
222.001	3.53573e-07	222.001	1.19185e-05	222.001	3.94488e-06
221.941	5.20397e-07	221.941	1.09353e-05	221.941	3.87952e-06
221.88	8.15651e-07	221.88	9.93375e-06	221.88	3.71253e-06
221.819	1.16735e-06	221.819	9.11634e-06	221.819	3.51233e-06
221.758	1.48823e-06	221.758	8.63622e-06	221.758	3.30801e-06
221.697	1.73139e-06	221.697	8.4589e-06	221.697	3.08306e-06
221.636	1.8916e-06	221.636	8.38741e-06	221.636	2.82492e-06
221.575	1.96774e-06	221.575	8.19406e-06	221.575	2.57554e-06
221.514	1.93942e-06	221.514	7.75345e-06	221.514	2.42335e-06
221.453	1.78613e-06	221.453	7.09605e-06	221.453	2.43053e-06
221.392	1.52098e-06	221.392	6.34647e-06	221.392	2.58601e-06
221.331	1.19191e-06	221.331	5.58942e-06	221.331	2.8564e-06
221.271	8.48526e-07	221.271	4.78596e-06	221.271	3.22996e-06
221.21	5.20977e-07	221.21	3.83298e-06	221.21	3.6849e-06
221.149	2.38019e-07	221.149	2.7061e-06	221.149	4.1588e-06
221.088	4.88026e-08	221.088	1.51946e-06	221.088	4.57164e-06
221.027	-5.632e-10	221.027	4.26e-07	221.027	4.86558e-06
220.966	8.08126e-08	220.966	-5.24701e-07	220.966	5.01908e-06
220.905	2.18076e-07	220.905	-1.39926e-06	220.905	5.0325e-06
220.844	3.28799e-07	220.844	-2.2431e-06	220.844	4.909e-06
220.783	3.87175e-07	220.783	-2.94095e-06	220.783	4.65296e-06
220.722	4.20978e-07	220.722	-3.21552e-06	220.722	4.28358e-06
220.661	4.5572e-07	220.661	-2.76089e-06	220.661	3.84211e-06
220.601	4.85656e-07	220.601	-1.40806e-06	220.601	3.37716e-06
220.54	5.04533e-07	220.54	7.58148e-07	220.54	2.91747e-06
220.479	5.40268e-07	220.479	3.35946e-06	220.479	2.4585e-06
220.418	6.33659e-07	220.418	5.79015e-06	220.418	1.97726e-06
220.357	7.82945e-07	220.357	7.41644e-06	220.357	1.4598e-06
220.296	9.2543e-07	220.296	7.85652e-06	220.296	9.27181e-07
220.235	9.80292e-07	220.235	7.17805e-06	220.235	5.27599e-07
220.174	9.05131e-07	220.174	5.85855e-06	220.174	6.9346e-07
220.113	7.1423e-07	220.113	4.52148e-06	220.113	1.1681e-06
220.052	4.56329e-07	220.052	3.63421e-06	220.052	1.61465e-06
219.991	1.80565e-07	219.991	3.35568e-06	219.991	1.95312e-06
219.931	-8.84472e-08	219.931	3.57004e-06	219.931	2.18582e-06
219.87	-3.55206e-07	219.87	4.01358e-06	219.87	2.36715e-06
219.809	-6.29244e-07	219.809	4.40401e-06	219.809	2.55955e-06
219.748	-8.86843e-07	219.748	4.53952e-06	219.748	2.77506e-06
219.687	-1.06263e-06	219.687	4.35092e-06	219.687	2.96176e-06
219.626	-1.09478e-06	219.626	3.88593e-06	219.626	3.04623e-06
219.565	-9.78475e-07	219.565	3.24939e-06	219.565	2.98104e-06
219.504	-7.55922e-07	219.504	2.57258e-06	219.504	2.76609e-06
219.443	-4.45428e-07	219.443	2.041e-06	219.443	2.44697e-06
219.382	-5.2438e-10	219.382	1.90139e-06	219.382	2.09901e-06
219.321	6.34123e-07	219.321	2.35432e-06	219.321	1.80047e-06
219.261	1.42497e-06	219.261	3.37543e-06	219.261	1.59753e-06
219.2	2.22777e-06	219.2	4.6394e-06	219.2	1.48254e-06
219.139	2.87631e-06	219.139	5.66637e-06	219.139	1.41335e-06
219.078	3.29137e-06	219.078	6.10684e-06	219.078	1.3492e-06
219.017	3.50518e-06	219.017	5.94324e-06	219.017	1.26143e-06
218.956	3.59738e-06	218.956	5.4567e-06	218.956	1.13191e-06
218.895	3.62e-06	218.895	5.01025e-06	218.895	9.71447e-07
218.834	3.571e-06	218.834	4.84035e-06	218.834	8.69813e-07
218.773	3.4131e-06	218.773	5.00554e-06	218.773	9.90801e-07
218.712	3.1085e-06	218.712	5.46956e-06	218.712	1.3474e-06
218.651	2.6501e-06	218.651	6.17113e-06	218.651	1.79328e-06
218.591	2.07378e-06	218.591	6.98762e-06	218.591	2.20028e-06
218.53	1.43901e-06	218.53	7.67303e-06	218.53	2.48835e-06
218.469	7.92228e-07	218.469	7.93041e-06	218.469	2.62985e-06
218.408	1.55099e-07	218.408	7.63871e-06	218.408	2.66298e-06
218.347	-4.45538e-07	218.347	7.03546e-06	218.347	2.68887e-06
218.286	-9.49206e-07	218.286	6.62825e-06	218.286	2.8137e-06
218.225	-1.28621e-06	218.225	6.84761e-06	218.225	3.05208e-06
218.164	-1.4373e-06	218.164	7.72229e-06	218.164	3.31003e-06
218.103	-1.45545e-06	218.103	8.85995e-06	218.103	3.46876e-06
218.042	-1.4188e-06	218.042	9.73641e-06	218.042	3.45743e-06
217.981	-1.3723e-06	217.981	1.00255e-05	217.981	3.27227e-06
217.921	-1.32687e-06	217.921	9.71082e-06	217.921	2.96233e-06
217.86	-1.30479e-06	217.86	8.96748e-06	217.86	2.60634e-06
217.799	-1.36111e-06	217.799	8.00323e-06	217.799	2.29893e-06
217.738	-1.55044e-06	217.738	7.00376e-06	217.738	2.14422e-06
217.677	-1.88075e-06	217.677	6.15327e-06	217.677	2.21886e-06
217.616	-2.30196e-06	217.616	5.62262e-06	217.616	2.51081e-06
217.555	-2.72769e-06	217.555	5.50123e-06	217.555	2.93775e-06
217.494	-3.06699e-06	217.494	5.74308e-06	217.494	3.41911e-06
217.433	-3.26169e-06	217.433	6.18338e-06	217.433	3.90527e-06
217.372	-3.32445e-06	217.372	6.61026e-06	217.372	4.37042e-06
217.311	-3.34078e-06	217.311	6.84557e-06	217.311	4.79782e-06
217.251	-3.40695e-06	217.251	6.79796e-06	217.251	5.16824e-06
217.19	-3.54645e-06	217.19	6.46064e-06	217.19	5.45515e-06
217.129	-3.68768e-06	217.129	5.85904e-06	217.129	5.62799e-06
217.068	-3.72172e-06	217.068	5.01619e-06	217.068	5.66223e-06
217.007	-3.56598e-06	217.007	3.99943e-06	217.007	5.54881e-06
216.946	-3.16928e-06	216.946	2.98644e-06	216.946	5.29428e-06
216.885	-2.49084e-06	216.885	2.20291e-06	216.885	4.90996e-06
216.824	-1.52451e-06	216.824	1.72179e-06	216.824	4.40127e-06
216.763	-3.57405e-07	216.763	1.3465e-06	216.763	3.77094e-06
216.702	8.28126e-07	216.702	7.81195e-07	216.702	3.03547e-06
216.641	1.84928e-06	216.641	-3.67333e-08	216.641	2.24089e-06
216.581	2.62992e-06	216.581	-8.02359e-07	216.581	1.47486e-06
216.52	3.20725e-06	216.52	-1.07456e-06	216.52	9.40066e-07
216.459	3.63738e-06	216.459	-6.33186e-07	216.459	1.03869e-06
216.398	3.91216e-06	216.398	3.99078e-07	216.398	1.60023e-06
216.337	3.97916e-06	216.337	1.7426e-06	216.337	2.23742e-06
216.276	3.83486e-06	216.276	3.20571e-06	216.276	2.80666e-06
216.215	3.58148e-06	216.215	4.73808e-06	216.215	3.23873e-06
216.154	3.37836e-06	216.154	6.29023e-06	216.154	3.50743e-06
216.093	3.3256e-06	216.093	7.66999e-06	216.093	3.62942e-06
216.032	3.38479e-06	216.032	8.56519e-06	216.032	3.64797e-06
215.971	3.41023e-06	215.971	8.73364e-06	215.971	3.6051e-06
215.911	3.26448e-06	215.911	8.19814e-06	215.911	3.52477e-06
215.85	2.91457e-06	215.85	7.25957e-06	215.85	3.41888e-06
215.789	2.42812e-06	215.789	6.3002e-06	215.789	3.30173e-06
215.728	1.89203e-06	215.728	5.56085e-06	215.728	3.19378e-06
215.667	1.34948e-06	215.667	5.10337e-06	215.667	3.1142e-06
215.606	8.11717e-07	215.606	4.95379e-06	215.606	3.07623e-06
215.545	3.02559e-07	215.545	5.2082e-06	215.545	3.09243e-06
215.484	-1.37238e-07	215.484	5.94127e-06	215.484	3.1818e-06
215.423	-4.9031e-07	215.423	7.01795e-06	215.423	3.36607e-06
215.362	-7.86773e-07	215.362	8.04536e-06	215.362	3.6524e-06
215.301	-1.07734e-06	215.301	8.55508e-06	215.301	4.01663e-06
215.241	-1.39207e-06	215.241	8.26636e-06	215.241	4.40552e-06
215.18	-1.73374e-06	215.18	7.21851e-06	215.18	4.75803e-06
215.119	-2.0998e-06	215.119	5.70127e-06	215.119	5.02951e-06
215.058	-2.4927e-06	215.058	4.07493e-06	215.058	5.20414e-06
214.997	-2.90728e-06	214.997	2.61451e-06	214.997	5.29179e-06
214.936	-3.3219e-06	214.936	1.45267e-06	214.936	5.31406e-06
214.875	-3.70984e-06	214.875	6.18275e-07	214.875	5.28928e-06
214.814	-4.05447e-06	214.814	1.22117e-07	214.814	5.22426e-06
214.753	-4.34705e-06	214.753	2.81416e-08	214.753	5.11612e-06
214.692	-4.56893e-06	214.692	4.61094e-07	214.692	4.96285e-06
214.631	-4.67553e-06	214.631	1.53594e-06	214.631	4.77613e-06
214.571	-4.59865e-06	214.571	3.24498e-06	214.571	4.58461e-06
214.51	-4.2774e-06	214.51	5.37957e-06	214.51	4.41797e-06
214.449	-3.71133e-06	214.449	7.55751e-06	214.449	4.2821e-06
214.388	-2.99932e-06	214.388	9.36376e-06	214.388	4.15537e-06
214.327	-2.32049e-06	214.327	1.05304e-05	214.327	4.01885e-06
214.266	-1.85711e-06	214.266	1.10461e-05	214.266	3.89039e-06
214.205	-1.71459e-06	214.205	1.1124e-05	214.205	3.82061e-06
214.144	-1.89095e-06	214.144	1.10444e-05	214.144	3.84354e-06
214.083	-2.29254e-06	214.083	1.09778e-05	214.083	3.93291e-06
214.022	-2.76385e-06	214.022	1.09186e-05	214.022	4.01977e-06
213.961	-3.12544e-06	213.961	1.0786e-05	213.961	4.04639e-06
213.901	-3.23537e-06	213.901	1.05976e-05	213.901	3.99696e-06
213.84	-3.05587e-06	213.84	1.05368e-05	213.84	3.88778e-06
213.779	-2.66967e-06	213.779	1.0826e-05	213.779	3.73651e-06
213.718	-2.2204e-06	213.718	1.15132e-05	213.718	3.53927e-06
213.657	-1.82491e-06	213.657	1.23813e-05	213.657	3.27442e-06
213.596	-1.53022e-06	213.596	1.30708e-05	213.596	2.92585e-06
213.535	-1.33484e-06	213.535	1.3305e-05	213.535	2.50186e-06
213.474	-1.23293e-06	213.474	1.30185e-05	213.474	2.03371e-06
213.413	-1.23441e-06	213.413	1.23041e-05	213.413	1.55487e-06
213.352	-1.35248e-06	213.352	1.12596e-05	213.352	1.08035e-06
213.291	-1.58056e-06	213.291	9.89462e-06	213.291	6.19675e-07
213.231	-1.88037e-06	213.231	8.18777e-06	213.231	3.48595e-07
213.17	-2.18963e-06	213.17	6.23059e-06	213.17	6.71837e-07
213.109	-2.44509e-06	213.109	4.29925e-06	213.109	1.14585e-06
213.048	-2.60867e-06	213.048	2.75498e-06	213.048	1.5631e-06
212.987	-2.68163e-06	212.987	1.84516e-06	212.987	1.86601e-06
212.926	-2.697e-06	212.926	1.58279e-06	212.926	2.03381e-06
212.865	-2.69433e-06	212.865	1.79767e-06	212.865	2.06259e-06
212.804	-2.6966e-06	212.804	2.27831e-06	212.804	1.95339e-06
212.743	-2.71166e-06	212.743	2.86097e-06	212.743	1.71754e-06
212.682	-2.75547e-06	212.682	3.42243e-06	212.682	1.40181e-06
212.621	-2.86187e-06	212.621	3.84472e-06	212.621	1.1211e-06
212.561	-3.04987e-06	212.561	4.01539e-06	212.561	1.03451e-06
212.5	-3.27688e-06	212.5	3.85649e-06	212.5	1.14618e-06
212.439	-3.44543e-06	212.439	3.34976e-06	212.439	1.27998e-06
212.378	-3.48031e-06	212.378	2.55056e-06	212.378	1.31348e-06
212.317	-3.39666e-06	212.317	1.59137e-06	212.317	1.22722e-06
212.256	-3.27079e-06	212.256	6.59687e-07	212.256	1.06506e-06
212.195	-3.14019e-06	212.195	-5.70224e-08	212.195	8.93196e-07
212.134	-2.95722e-06	212.134	-4.32573e-07	212.134	7.62047e-07
212.073	-2.66188e-06	212.073	-4.32451e-07	212.073	6.78847e-07
212.012	-2.2858e-06	212.012	-1.02471e-07	212.012	6.12334e-07
211.951	-1.9534e-06	211.951	4.69782e-07	211.951	5.23631e-07
211.891	-1.77066e-06	211.891	1.20058e-06	211.891	3.8876e-07
211.83	-1.72952e-06	211.83	2.03891e-06	211.83	2.06008e-07
211.769	-1.73131e-06	211.769	2.95633e-06	211.769	7.488e-08
211.708	-1.68917e-06	211.708	3.90885e-06	211.708	3.00053e-07
211.647	-1.59017e-06	211.647	4.82338e-06	211.647	5.76736e-07
211.586	-1.46693e-06	211.586	5.64378e-06	211.586	8.75217e-07
211.525	-1.33783e-06	211.525	6.38902e-06	211.525	1.18224e-06
211.464	-1.19057e-06	211.464	7.13439e-06	211.464	1.47323e-06
211.403	-1.01009e-06	211.403	7.90538e-06	211.403	1.72346e-06
211.342	-7.99253e-07	211.342	8.59512e-06	211.342	1.92329e-06
211.281	-5.67816e-07	211.281	9.01826e-06	211.281	2.0788e-06
211.221	-3.17523e-07	211.221	9.06716e-06	211.221	2.1948e-06
211.16	-5.38519e-08	211.16	8.80683e-06	211.16	2.25936e-06
211.099	1.88476e-07	211.099	8.40085e-06	211.099	2.2504e-06
211.038	3.42763e-07	211.038	7.95053e-06	211.038	2.15911e-06
210.977	3.38705e-07	210.977	7.42916e-06	210.977	2.00627e-06
210.916	1.31688e-07	210.916	6.7799e-06	210.916	1.83526e-06
210.855	-2.93292e-07	210.855	6.05473e-06	210.855	1.68479e-06
210.794	-9.31792e-07	210.794	5.43248e-06	210.794	1.56511e-06
210.733	-1.75601e-06	210.733	5.1004e-06	210.733	1.46468e-06
210.672	-2.69508e-06	210.672	5.12792e-06	210.672	1.37738e-06
210.611	-3.62897e-06	210.611	5.44538e-06	210.611	1.31498e-06
210.55	-4.41739e-06	210.55	5.91998e-06	210.55	1.29332e-06
210.49	-4.94823e-06	210.49	6.44792e-06	210.49	1.31422e-06
210.429	-5.17051e-06	210.429	6.99714e-06	210.429	1.36778e-06
210.368	-5.09549e-06	210.368	7.58018e-06	210.368	1.44717e-06
210.307	-4.7801e-06	210.307	8.18425e-06	210.307	1.55301e-06
210.246	-4.31442e-06	210.246	8.74018e-06	210.246	1.68453e-06
210.185	-3.81551e-06	210.185	9.20749e-06	210.185	1.83135e-06
210.124	-3.40952e-06	210.124	9.72195e-06	210.124	1.97533e-06
210.063	-3.18795e-06	210.063	1.06102e-05	210.063	2.09888e-06
210.002	-3.15328e-06	210.002	1.21512e-05	210.002	2.19258e-06
209.941	-3.196e-06	209.941	1.42552e-05	209.941	2.25827e-06
209.881	-3.13498e-06	209.881	1.63933e-05	209.881	2.30601e-06
209.82	-2.80571e-06	209.82	1.78909e-05	209.82	2.34527e-06
209.759	-2.13867e-06	209.759	1.8313e-05	209.759	2.37496e-06
209.698	-1.17884e-06	209.698	1.75904e-05	209.698	2.38018e-06
209.637	-4.98812e-08	209.637	1.58668e-05	209.637	2.33841e-06
209.576	1.09425e-06	209.576	1.33459e-05	209.576	2.22944e-06
209.515	2.0989e-06	209.515	1.03309e-05	209.515	2.04157e-06
209.454	2.82719e-06	209.454	7.32451e-06	209.454	1.77263e-06
209.393	3.1883e-06	209.393	4.93958e-06	209.393	1.42786e-06
209.332	3.17089e-06	209.332	3.60723e-06	209.332	1.01744e-06
209.271	2.85075e-06	209.271	3.33588e-06	209.271	5.5604e-07
209.21	2.3542e-06	209.21	3.75805e-06	209.21	1.3806e-07
209.15	1.79932e-06	209.15	4.42977e-06	209.15	5.39421e-07
209.089	1.259e-06	209.089	5.11679e-06	209.089	1.09261e-06
209.028	7.66242e-07	209.028	5.82631e-06	209.028	1.64258e-06
208.967	3.4005e-07	208.967	6.58744e-06	208.967	2.15909e-06
208.906	-8.0469e-10	208.906	7.22599e-06	208.906	2.62433e-06
208.845	-2.4177e-07	208.845	7.38697e-06	208.845	3.03676e-06
208.784	-3.76822e-07	208.784	6.80283e-06	208.784	3.40705e-06
208.723	-4.08985e-07	208.723	5.53538e-06	208.723	3.74599e-06
208.662	-3.62589e-07	208.662	3.93965e-06	208.662	4.05511e-06
208.601	-3.03756e-07	208.601	2.40003e-06	208.601	4.32849e-06
208.54	-3.29547e-07	208.54	1.11391e-06	208.54	4.5626e-06
208.48	-5.03653e-07	208.48	8.39434e-08	208.48	4.76541e-06
208.419	-7.90023e-07	208.419	-7.8763e-07	208.419	4.95785e-06
208.358	-1.06612e-06	208.358	-1.66037e-06	208.358	5.16415e-06
208.297	-1.21812e-06	208.297	-2.74308e-06	208.297	5.39289e-06
208.236	-1.21874e-06	208.236	-4.18783e-06	208.236	5.62174e-06
208.175	-1.10659e-06	208.175	-5.93596e-06	208.175	5.80261e-06
208.114	-9.13465e-07	208.114	-7.70873e-06	208.114	5.88679e-06
208.053	-6.50631e-07	208.053	-9.19795e-06	208.053	5.84942e-06
207.992	-3.72402e-07	207.992	-1.02652e-05	207.992	5.69294e-06
207.931	-2.115e-07	207.931	-1.09584e-05	207.931	5.4299e-06
207.87	-3.0607e-07	207.87	-1.13915e-05	207.87	5.06587e-06
207.81	-6.85877e-07	207.81	-1.16571e-05	207.81	4.60415e-06
207.749	-1.25207e-06	207.749	-1.1813e-05	207.749	4.06945e-06
207.688	-1.8748e-06	207.688	-1.18561e-05	207.688	3.52376e-06
207.627	-2.49167e-06	207.627	-1.16829e-05	207.627	3.05021e-06
207.566	-3.10145e-06	207.566	-1.11456e-05	207.566	2.70503e-06
207.505	-3.68697e-06	207.505	-1.02112e-05	207.505	2.47709e-06
207.444	-4.17974e-06	207.444	-9.04842e-06	207.444	2.30297e-06
207.383	-4.50701e-06	207.383	-7.90721e-06	207.383	2.11483e-06
207.322	-4.65142e-06	207.322	-6.91035e-06	207.322	1.86748e-06
207.261	-4.64876e-06	207.261	-5.99422e-06	207.261	1.55471e-06
207.2	-4.53781e-06	207.2	-5.0487e-06	207.2	1.25573e-06
207.14	-4.32939e-06	207.14	-4.06842e-06	207.14	1.19395e-06
207.079	-4.02131e-06	207.079	-3.14463e-06	207.079	1.51405e-06
207.018	-3.62493e-06	207.018	-2.34513e-06	207.018	2.03343e-06
206.957	-3.16962e-06	206.957	-1.6529e-06	206.957	2.55961e-06
206.896	-2.69401e-06	206.896	-1.03394e-06	206.896	3.00162e-06
206.835	-2.24516e-06	206.835	-5.36978e-07	206.835	3.32535e-06
206.774	-1.87817e-06	206.774	-2.90971e-07	206.774	3.52442e-06
206.713	-1.63756e-06	206.713	-3.81424e-07	206.713	3.6137e-06
206.652	-1.53154e-06	206.652	-7.24149e-07	206.652	3.63327e-06
206.591	-1.5314e-06	206.591	-1.07361e-06	206.591	3.63787e-06
206.53	-1.59931e-06	206.53	-1.17336e-06	206.53	3.65912e-06
206.47	-1.70931e-06	206.47	-9.02071e-07	206.47	3.67373e-06
206.409	-1.83992e-06	206.409	-2.68413e-07	206.409	3.62256e-06
206.348	-1.96459e-06	206.348	7.16589e-07	206.348	3.46571e-06
206.287	-2.07145e-06	206.287	2.11457e-06	206.287	3.21885e-06
206.226	-2.19216e-06	206.226	3.98282e-06	206.226	2.94224e-06
206.165	-2.38907e-06	206.165	6.24989e-06	206.165	2.69233e-06
206.104	-2.69549e-06	206.104	8.70608e-06	206.104	2.48022e-06
206.043	-3.06774e-06	206.043	1.11103e-05	206.043	2.28489e-06
205.982	-3.40105e-06	205.982	1.32714e-05	205.982	2.10312e-06
205.921	-3.59092e-06	205.921	1.50317e-05	205.921	1.96841e-06
205.86	-3.5809e-06	205.86	1.62345e-05	205.86	1.91315e-06
205.8	-3.37102e-06	205.8	1.67586e-05	205.8	1.92719e-06
205.739	-3.00988e-06	205.739	1.65714e-05	205.739	1.97983e-06
205.678	-2.59138e-06	205.678	1.57215e-05	205.678	2.06767e-06
205.617	-2.24253e-06	205.617	1.43075e-05	205.617	2.20813e-06
205.556	-2.08207e-06	205.556	1.24958e-05	205.556	2.38602e-06
205.495	-2.16388e-06	205.495	1.05481e-05	205.495	2.5316e-06
205.434	-2.44674e-06	205.434	8.74411e-06	205.434	2.55855e-06
205.373	-2.81867e-06	205.373	7.22934e-06	205.373	2.41329e-06
205.312	-3.16154e-06	205.312	5.97595e-06	205.312	2.09956e-06
205.251	-3.40773e-06	205.251	4.93687e-06	205.251	1.67836e-06
205.19	-3.54539e-06	205.19	4.20905e-06	205.19	1.26031e-06
205.13	-3.5752e-06	205.13	3.99346e-06	205.13	1.00926e-06
205.069	-3.47211e-06	205.069	4.40963e-06	205.069	1.06326e-06
205.008	-3.20193e-06	205.008	5.40267e-06	205.008	1.33168e-06
204.947	-2.77421e-06	204.947	6.80859e-06	204.947	1.641e-06
204.886	-2.2575e-06	204.886	8.40402e-06	204.886	1.88851e-06
204.825	-1.72529e-06	204.825	9.84215e-06	204.825	2.02132e-06
204.764	-1.1995e-06	204.764	1.06428e-05	204.764	2.0194e-06
204.703	-6.76442e-07	204.703	1.04082e-05	204.703	1.88726e-06
204.642	-2.12475e-07	204.642	9.12134e-06	204.642	1.64213e-06
204.581	5.28779e-08	204.581	7.20768e-06	204.581	1.30708e-06
204.52	-5.2269e-10	204.52	5.27861e-06	204.52	9.26829e-07
204.46	-3.43179e-07	204.46	3.81756e-06	204.46	6.46123e-07
204.399	-7.92215e-07	204.399	3.06453e-06	204.399	7.55655e-07
204.338	-1.15489e-06	204.338	3.07203e-06	204.338	1.14683e-06
204.277	-1.37521e-06	204.277	3.75785e-06	204.277	1.56051e-06
204.216	-1.54102e-06	204.216	4.90887e-06	204.216	1.89997e-06
204.155	-1.76365e-06	204.155	6.22547e-06	204.155	2.13393e-06
204.094	-2.06239e-06	204.094	7.4292e-06	204.094	2.25833e-06
204.033	-2.35263e-06	204.033	8.33489e-06	204.033	2.28354e-06
203.972	-2.51982e-06	203.972	8.82474e-06	203.972	2.23003e-06
203.911	-2.49861e-06	203.911	8.79773e-06	203.911	2.12611e-06
203.85	-2.30119e-06	203.85	8.19148e-06	203.85	2.00186e-06
203.79	-1.99292e-06	203.79	7.05298e-06	203.79	1.87948e-06
203.729	-1.64137e-06	203.729	5.54718e-06	203.729	1.76851e-06
203.668	-1.27019e-06	203.668	3.86162e-06	203.668	1.67073e-06
203.607	-8.47491e-07	203.607	2.09844e-06	203.607	1.5862e-06
203.546	-3.24192e-07	203.546	2.69972e-07	203.546	1.50965e-06
203.485	2.97793e-07	203.485	-1.60721e-06	203.485	1.42382e-06
203.424	9.23314e-07	203.424	-3.44492e-06	203.424	1.30483e-06
203.363	1.3966e-06	203.363	-5.13045e-06	203.363	1.14029e-06
203.302	1.59483e-06	203.302	-6.61681e-06	203.302	9.48825e-07
203.241	1.50231e-06	203.241	-7.91282e-06	203.241	7.96799e-07
203.18	1.19483e-06	203.18	-8.96376e-06	203.18	7.91053e-07
203.12	7.57714e-07	203.12	-9.58875e-06	203.12	9.7108e-07
203.059	2.3769e-07	203.059	-9.60371e-06	203.059	1.26147e-06
202.998	-3.14591e-07	202.998	-9.02492e-06	202.998	1.57799e-06
202.937	-7.76242e-07	202.937	-8.12211e-06	202.937	1.85664e-06
202.876	-9.69799e-07	202.876	-7.25066e-06	202.876	2.04513e-06
202.815	-7.80736e-07	202.815	-6.63893e-06	202.815	2.10823e-06
202.754	-2.64132e-07	202.754	-6.32941e-06	202.754	2.04246e-06
202.693	3.65856e-07	202.693	-6.27331e-06	202.693	1.89211e-06
202.632	8.48342e-07	202.632	-6.42738e-06	202.632	1.75709e-06
202.571	9.88581e-07	202.571	-6.75314e-06	202.571	1.75705e-06
202.51	7.05614e-07	202.51	-7.15483e-06	202.51	1.92672e-06
202.45	3.05412e-08	202.45	-7.44858e-06	202.45	2.17949e-06
202.389	-9.07423e-07	202.389	-7.41675e-06	202.389	2.40659e-06
202.328	-1.90627e-06	202.328	-6.93094e-06	202.328	2.55262e-06
202.267	-2.74634e-06	202.267	-6.05607e-06	202.267	2.62623e-06
202.206	-3.2677e-06	202.206	-5.02526e-06	202.206	2.67919e-06
202.145	-3.43115e-06	202.145	-4.07245e-06	202.145	2.76908e-06
202.084	-3.32635e-06	202.084	-3.27346e-06	202.084	2.92733e-06
202.023	-3.12292e-06	202.023	-2.57165e-06	202.023	3.15565e-06
201.962	-2.99413e-06	201.962	-1.95995e-06	201.962	3.43961e-06
201.901	-3.05371e-06	201.901	-1.58235e-06	201.901	3.75252e-06
201.84	-3.32579e-06	201.84	-1.59587e-06	201.84	4.0524e-06
201.78	-3.74035e-06	201.78	-1.93953e-06	201.78	4.29046e-06
201.719	-4.148e-06	201.719	-2.30364e-06	201.719	4.43037e-06
201.658	-4.36974e-06	201.658	-2.37366e-06	201.658	4.46229e-06
201.597	-4.28758e-06	201.597	-2.10165e-06	201.597	4.40135e-06
201.536	-3.92552e-06	201.536	-1.72933e-06	201.536	4.27562e-06
201.475	-3.44187e-06	201.475	-1.56478e-06	201.475	4.11778e-06
201.414	-3.02091e-06	201.414	-1.74292e-06	201.414	3.96612e-06
201.353	-2.75483e-06	201.353	-2.14142e-06	201.353	3.8634e-06
201.292	-2.61899e-06	201.292	-2.43469e-06	201.292	3.83849e-06
201.231	-2.54143e-06	201.231	-2.20989e-06	201.231	3.88151e-06
201.17	-2.47487e-06	201.17	-1.13268e-06	201.17	3.94349e-06
201.11	-2.40212e-06	201.11	8.61495e-07	201.11	3.96541e-06
201.049	-2.29952e-06	201.049	3.47958e-06	201.049	3.90852e-06
200.988	-2.12566e-06	200.988	6.20605e-06	200.988	3.76732e-06
200.927	-1.85742e-06	200.927	8.58212e-06	200.927	3.56676e-06
200.866	-1.53031e-06	200.866	1.0394e-05	200.866	3.34847e-06
200.805	-1.23261e-06	200.805	1.16444e-05	200.805	3.14657e-06
200.744	-1.05129e-06	200.744	1.2418e-05	200.744	2.96186e-06
200.683	-1.02019e-06	200.683	1.28073e-05	200.683	2.7582e-06
200.622	-1.12128e-06	200.622	1.29094e-05	200.622	2.49215e-06
200.561	-1.33379e-06	200.561	1.28012e-05	200.561	2.15296e-06
200.5	-1.6698e-06	200.5	1.24907e-05	200.5	1.78513e-06
200.44	-2.15063e-06	200.44	1.19334e-05	200.44	1.48189e-06
200.379	-2.75603e-06	200.379	1.11146e-05	200.379	1.33458e-06
200.318	-3.41773e-06	200.318	1.00812e-05	200.318	1.34626e-06
200.257	-4.06864e-06	200.257	8.87586e-06	200.257	1.43888e-06
200.196	-4.67807e-06	200.196	7.49242e-06	200.196	1.55002e-06
200.135	-5.22305e-06	200.135	5.96461e-06	200.135	1.65484e-06
200.074	-5.64268e-06	200.074	4.4948e-06	200.074	1.7332e-06
200.013	-5.85334e-06	200.013	3.43482e-06	200.013	1.754e-06
199.952	-5.81481e-06	199.952	3.09865e-06	199.952	1.68905e-06
199.891	-5.55925e-06	199.891	3.59434e-06	199.891	1.53514e-06
199.83	-5.14671e-06	199.83	4.82773e-06	199.83	1.32631e-06
199.77	-4.61834e-06	199.77	6.61599e-06	199.77	1.12834e-06
199.709	-4.0208e-06	199.709	8.75283e-06	199.709	1.00857e-06
199.648	-3.46583e-06	199.648	1.09917e-05	199.648	9.86695e-07
199.587	-3.12684e-06	199.587	1.30554e-05	199.587	1.02674e-06
199.526	-3.14804e-06	199.526	1.4737e-05	199.526	1.08374e-06
199.465	-3.5492e-06	199.465	1.60032e-05	199.465	1.12615e-06
199.404	-4.21108e-06	199.404	1.69631e-05	199.404	1.13571e-06
199.343	-4.9371e-06	199.343	1.77098e-05	199.343	1.12232e-06
199.282	-5.5306e-06	199.282	1.8195e-05	199.282	1.13814e-06
199.221	-5.85043e-06	199.221	1.82653e-05	199.221	1.23848e-06
199.16	-5.84475e-06	199.16	1.77933e-05	199.16	1.40622e-06
199.1	-5.55743e-06	199.1	1.67299e-05	199.1	1.56033e-06
199.039	-5.0898e-06	199.039	1.50474e-05	199.039	1.62655e-06
198.978	-4.53184e-06	198.978	1.27288e-05	198.978	1.57592e-06
198.917	-3.9209e-06	198.917	9.91267e-06	198.917	1.43072e-06
198.856	-3.271e-06	198.856	7.02905e-06	198.856	1.26318e-06
198.795	-2.64043e-06	198.795	4.66184e-06	198.795	1.18997e-06
198.734	-2.15484e-06	198.734	3.16122e-06	198.734	1.3058e-06
198.673	-1.94508e-06	198.673	2.37549e-06	198.673	1.57989e-06
198.612	-2.05303e-06	198.612	1.80235e-06	198.612	1.90924e-06
198.551	-2.39708e-06	198.551	1.0123e-06	198.551	2.21572e-06
198.49	-2.82781e-06	198.49	-7.53888e-08	198.49	2.46524e-06
198.43	-3.2138e-06	198.43	-1.25773e-06	198.43	2.65389e-06
198.369	-3.48109e-06	198.369	-2.25971e-06	198.369	2.7847e-06
198.308	-3.59835e-06	198.308	-2.84739e-06	198.308	2.8487e-06
198.247	-3.56114e-06	198.247	-2.85678e-06	198.247	2.82436e-06
198.186	-3.40838e-06	198.186	-2.27792e-06	198.186	2.69417e-06
198.125	-3.23944e-06	198.125	-1.35711e-06	198.125	2.46307e-06
198.064	-3.18323e-06	198.064	-5.34229e-07	198.064	2.16574e-06
198.003	-3.32615e-06	198.003	-1.97083e-07	198.003	1.85964e-06
197.942	-3.66099e-06	197.942	-4.85635e-07	197.942	1.60816e-06
197.881	-4.10428e-06	197.881	-1.32953e-06	197.881	1.46294e-06
197.82	-4.56325e-06	197.82	-2.60206e-06	197.82	1.45438e-06
197.76	-4.98987e-06	197.76	-4.15308e-06	197.76	1.58647e-06
197.699	-5.3788e-06	197.699	-5.71271e-06	197.699	1.82889e-06
197.638	-5.72338e-06	197.638	-6.89295e-06	197.638	2.12179e-06
197.577	-5.98263e-06	197.577	-7.39951e-06	197.577	2.39729e-06
197.516	-6.09815e-06	197.516	-7.25797e-06	197.516	2.60155e-06
197.455	-6.0459e-06	197.455	-6.79489e-06	197.455	2.7066e-06
197.394	-5.86836e-06	197.394	-6.38871e-06	197.394	2.71015e-06
197.333	-5.65204e-06	197.333	-6.24729e-06	197.333	2.62585e-06
197.272	-5.4735e-06	197.272	-6.38321e-06	197.272	2.47096e-06
197.211	-5.36523e-06	197.211	-6.70753e-06	197.211	2.25976e-06
197.15	-5.31875e-06	197.15	-7.08795e-06	197.15	2.0075e-06
197.09	-5.29829e-06	197.09	-7.35424e-06	197.09	1.74146e-06
197.029	-5.24637e-06	197.029	-7.33533e-06	197.029	1.50783e-06
196.968	-5.09793e-06	196.968	-6.94739e-06	196.968	1.3569e-06
196.907	-4.81775e-06	196.907	-6.25704e-06	196.907	1.30229e-06
196.846	-4.4337e-06	196.846	-5.45962e-06	196.846	1.30411e-06
196.785	-4.02759e-06	196.785	-4.79233e-06	196.785	1.31286e-06
196.724	-3.69043e-06	196.724	-4.43638e-06	196.724	1.30799e-06
196.663	-3.48736e-06	196.663	-4.44998e-06	196.663	1.28845e-06
196.602	-3.45495e-06	196.602	-4.76063e-06	196.602	1.24636e-06
196.541	-3.60941e-06	196.541	-5.2194e-06	196.541	1.16641e-06
196.48	-3.94186e-06	196.48	-5.66994e-06	196.48	1.05817e-06
196.42	-4.40701e-06	196.42	-5.97553e-06	196.42	9.86075e-07
196.359	-4.92266e-06	196.359	-6.01152e-06	196.359	1.03101e-06
196.298	-5.38419e-06	196.298	-5.68021e-06	196.298	1.18048e-06
196.237	-5.69465e-06	196.237	-4.95564e-06	196.237	1.34215e-06
196.176	-5.81028e-06	196.176	-3.89829e-06	196.176	1.4484e-06
196.115	-5.77437e-06	196.115	-2.61512e-06	196.115	1.48757e-06
196.054	-5.69177e-06	196.054	-1.22855e-06	196.054	1.48048e-06
195.993	-5.64131e-06	195.993	9.81896e-08	195.993	1.44224e-06
195.932	-5.60554e-06	195.932	1.14182e-06	195.932	1.36418e-06
195.871	-5.49911e-06	195.871	1.68969e-06	195.871	1.23432e-06
195.81	-5.26839e-06	195.81	1.66216e-06	195.81	1.07377e-06
195.75	-4.94609e-06	195.75	1.16221e-06	195.75	9.51987e-07
195.689	-4.5981e-06	195.689	4.09448e-07	195.689	9.40413e-07
195.628	-4.2319e-06	195.628	-3.59078e-07	195.628	1.02153e-06
195.567	-3.77735e-06	195.567	-9.45722e-07	195.567	1.11445e-06
195.506	-3.1595e-06	195.506	-1.22007e-06	195.506	1.16942e-06
195.445	-2.38226e-06	195.445	-1.14187e-06	195.445	1.19188e-06
195.384	-1.54462e-06	195.384	-7.46333e-07	195.384	1.22295e-06
195.323	-7.87985e-07	195.323	-7.91415e-08	195.323	1.30446e-06
195.262	-2.27872e-07	195.262	8.40931e-07	195.262	1.44579e-06
195.201	8.21445e-08	195.201	1.96066e-06	195.201	1.62111e-06
195.14	1.53488e-07	195.14	3.09898e-06	195.14	1.79312e-06
195.08	1.90994e-08	195.08	3.9621e-06	195.08	1.93658e-06
195.019	-2.49776e-07	195.019	4.28821e-06	195.019	2.05302e-06
194.958	-5.46289e-07	194.958	3.98335e-06	194.958	2.17412e-06
194.897	-7.45115e-07	194.897	3.12659e-06	194.897	2.34443e-06
194.836	-7.57338e-07	194.836	1.8805e-06	194.836	2.58644e-06
194.775	-5.81805e-07	194.775	4.24094e-07	194.775	2.88165e-06
194.714	-2.96135e-07	194.714	-1.04958e-06	194.714	3.19005e-06
194.653	6.57296e-09	194.653	-2.32522e-06	194.653	3.4807e-06
194.592	2.66133e-07	194.592	-3.19406e-06	194.592	3.73999e-06
194.531	4.4712e-07	194.531	-3.50499e-06	194.531	3.95546e-06
194.47	5.14777e-07	194.47	-3.20468e-06	194.47	4.10042e-06
194.41	4.52821e-07	194.41	-2.36026e-06	194.41	4.14344e-06
194.349	3.0682e-07	194.349	-1.16616e-06	194.349	4.07862e-06
194.288	1.81484e-07	194.288	8.50336e-08	194.288	3.94779e-06
194.227	1.69856e-07	194.227	1.09112e-06	194.227	3.82621e-06
194.166	2.82126e-07	194.166	1.66995e-06	194.166	3.76999e-06
194.105	4.48448e-07	194.105	1.85784e-06	194.105	3.77103e-06
194.044	5.85038e-07	194.044	1.89472e-06	194.044	3.77125e-06
193.983	6.48703e-07	193.983	2.07453e-06	193.983	3.714e-06
193.922	6.37741e-07	193.922	2.53883e-06	193.922	3.57498e-06
193.861	5.69538e-07	193.861	3.15528e-06	193.861	3.36196e-06
193.8	4.75853e-07	193.8	3.5859e-06	193.8	3.10553e-06
193.74	4.01981e-07	193.74	3.52122e-06	193.74	2.85367e-06
193.679	3.69964e-07	193.679	2.92268e-06	193.679	2.66174e-06
193.618	3.21759e-07	193.618	2.08419e-06	193.618	2.56979e-06
193.557	1.20344e-07	193.557	1.44179e-06	193.557	2.58667e-06
193.496	-3.52562e-07	193.496	1.26582e-06	193.496	2.70664e-06
193.435	-1.08122e-06	193.435	1.49215e-06	193.435	2.93358e-06
193.374	-1.90812e-06	193.374	1.84076e-06	193.374	3.27182e-06
193.313	-2.65225e-06	193.313	2.09273e-06	193.313	3.69928e-06
193.252	-3.23066e-06	193.252	2.23686e-06	193.252	4.16473e-06
193.191	-3.66471e-06	193.191	2.35849e-06	193.191	4.61181e-06
193.13	-3.99658e-06	193.13	2.44975e-06	193.13	5.00457e-06
193.07	-4.23839e-06	193.07	2.3897e-06	193.07	5.33893e-06
193.009	-4.40595e-06	193.009	2.08904e-06	193.009	5.63692e-06
192.948	-4.56326e-06	192.948	1.57559e-06	192.948	5.92604e-06
192.887	-4.79589e-06	192.887	9.19286e-07	192.887	6.21494e-06
192.826	-5.13841e-06	192.826	1.58786e-07	192.826	6.48171e-06
192.765	-5.54251e-06	192.765	-6.16843e-07	192.765	6.68359e-06
192.704	-5.91532e-06	192.704	-1.15501e-06	192.704	6.77998e-06
192.643	-6.17639e-06	192.643	-1.12949e-06	192.643	6.75578e-06
192.582	-6.2846e-06	192.582	-4.0787e-07	192.582	6.63603e-06
192.521	-6.2395e-06	192.521	7.99398e-07	192.521	6.48498e-06
192.46	-6.07776e-06	192.46	2.08555e-06	192.46	6.37994e-06
192.4	-5.85895e-06	192.4	3.11442e-06	192.4	6.36211e-06
192.339	-5.63347e-06	192.339	3.73036e-06	192.339	6.40003e-06
192.278	-5.41598e-06	192.278	3.88877e-06	192.278	6.40637e-06
192.217	-5.19307e-06	192.217	3.60493e-06	192.217	6.29463e-06
192.156	-4.95258e-06	192.156	3.01122e-06	192.156	6.025e-06
192.095	-4.69443e-06	192.095	2.3839e-06	192.095	5.61268e-06
192.034	-4.41414e-06	192.034	2.00813e-06	192.034	5.10559e-06
191.973	-4.09542e-06	191.973	1.97707e-06	191.973	4.55294e-06
191.912	-3.73768e-06	191.912	2.13816e-06	191.912	3.98313e-06
191.851	-3.38943e-06	191.851	2.24458e-06	191.851	3.39816e-06
191.79	-3.13747e-06	191.79	2.14768e-06	191.79	2.78301e-06
191.73	-3.04839e-06	191.73	1.84786e-06	191.73	2.13067e-06
191.669	-3.11667e-06	191.669	1.40358e-06	191.669	1.49129e-06
191.608	-3.26947e-06	191.608	8.48707e-07	191.608	1.06545e-06
191.547	-3.41868e-06	191.547	2.17714e-07	191.547	1.12365e-06
191.486	-3.50828e-06	191.486	-3.85131e-07	191.486	1.414e-06
191.425	-3.52459e-06	191.425	-7.99755e-07	191.425	1.55941e-06
191.364	-3.48383e-06	191.364	-9.16275e-07	191.364	1.42898e-06
191.303	-3.4241e-06	191.303	-7.45493e-07	191.303	1.08534e-06
191.242	-3.39943e-06	191.242	-3.65962e-07	191.242	8.85709e-07
191.181	-3.45419e-06	191.181	1.70036e-07	191.181	1.27756e-06
191.12	-3.58451e-06	191.12	8.29602e-07	191.12	1.9454e-06
191.06	-3.73053e-06	191.06	1.49643e-06	191.06	2.59622e-06
190.999	-3.82604e-06	190.999	1.92667e-06	190.999	3.15547e-06
190.938	-3.86406e-06	190.938	1.85368e-06	190.938	3.62595e-06
190.877	-3.90311e-06	190.877	1.14577e-06	190.877	4.0147e-06
190.816	-3.9987e-06	190.816	-1.25877e-07	190.816	4.29818e-06
190.755	-4.13641e-06	190.755	-1.72176e-06	190.755	4.43244e-06
190.694	-4.24599e-06	190.694	-3.29434e-06	190.694	4.38991e-06
190.633	-4.27556e-06	190.633	-4.45871e-06	190.633	4.19053e-06
190.572	-4.22705e-06	190.572	-4.9151e-06	190.572	3.90509e-06
190.511	-4.11029e-06	190.511	-4.58535e-06	190.511	3.62328e-06
190.45	-3.89419e-06	190.45	-3.64096e-06	190.45	3.40021e-06
190.389	-3.54727e-06	190.389	-2.38247e-06	190.389	3.22809e-06
190.329	-3.13281e-06	190.329	-1.08634e-06	190.329	3.06897e-06
190.268	-2.82527e-06	190.268	5.60843e-08	190.268	2.9078e-06
190.207	-2.79499e-06	190.207	9.23254e-07	190.207	2.76214e-06
190.146	-3.0751e-06	190.146	1.46029e-06	190.146	2.64705e-06
190.085	-3.55612e-06	190.085	1.69843e-06	190.085	2.55038e-06
190.024	-4.1016e-06	190.024	1.73452e-06	190.024	2.45483e-06
189.963	-4.64293e-06	189.963	1.66182e-06	189.963	2.36858e-06
189.902	-5.16485e-06	189.902	1.52019e-06	189.902	2.31023e-06
189.841	-5.64636e-06	189.841	1.30411e-06	189.841	2.26445e-06
189.78	-6.05706e-06	189.78	9.87555e-07	189.78	2.17906e-06
189.72	-6.39555e-06	189.72	5.27793e-07	189.72	2.01628e-06
189.659	-6.67916e-06	189.659	-1.24925e-07	189.659	1.79785e-06
189.598	-6.87529e-06	189.598	-9.79324e-07	189.598	1.60767e-06
189.537	-6.8804e-06	189.537	-1.94964e-06	189.537	1.55273e-06
189.476	-6.61667e-06	189.476	-2.85819e-06	189.476	1.69464e-06
189.415	-6.15627e-06	189.415	-3.49981e-06	189.415	2.01058e-06
189.354	-5.71683e-06	189.354	-3.71232e-06	189.354	2.42065e-06
189.293	-5.50578e-06	189.293	-3.40447e-06	189.293	2.82431e-06
189.232	-5.56799e-06	189.232	-2.54653e-06	189.232	3.13055e-06
189.171	-5.78772e-06	189.171	-1.16171e-06	189.171	3.28754e-06
189.11	-6.01676e-06	189.11	6.61131e-07	189.11	3.29489e-06
189.049	-6.17212e-06	189.049	2.76237e-06	189.049	3.18762e-06
188.989	-6.21885e-06	188.989	4.96247e-06	188.989	3.00558e-06
188.928	-6.11574e-06	188.928	7.15354e-06	188.928	2.77992e-06
188.867	-5.8345e-06	188.867	9.32345e-06	188.867	2.55346e-06
188.806	-5.43527e-06	188.806	1.14329e-05	188.806	2.40777e-06
188.745	-5.07758e-06	188.745	1.32537e-05	188.745	2.43749e-06
188.684	-4.91564e-06	188.684	1.43997e-05	188.684	2.66194e-06
188.623	-4.97714e-06	188.623	1.46146e-05	188.623	2.99653e-06
188.562	-5.15747e-06	188.562	1.40564e-05	188.562	3.32685e-06
188.501	-5.3335e-06	188.501	1.32595e-05	188.501	3.57142e-06
188.44	-5.47441e-06	188.44	1.27778e-05	188.44	3.70142e-06
188.379	-5.64407e-06	188.379	1.28444e-05	188.379	3.73857e-06
188.319	-5.90774e-06	188.319	1.33173e-05	188.319	3.72998e-06
188.258	-6.23703e-06	188.258	1.38583e-05	188.258	3.70076e-06
188.197	-6.4927e-06	188.197	1.4125e-05	188.197	3.62119e-06
188.136	-6.50017e-06	188.136	1.38763e-05	188.136	3.42906e-06
188.075	-6.16853e-06	188.075	1.30279e-05	188.075	3.08905e-06
188.014	-5.56623e-06	188.014	1.16684e-05	188.014	2.63825e-06
187.953	-4.88565e-06	187.953	9.99884e-06	187.953	2.19418e-06
187.892	-4.31617e-06	187.892	8.2188e-06	187.892	1.91739e-06
187.831	-3.93146e-06	187.831	6.45353e-06	187.831	1.90482e-06
187.77	-3.68081e-06	187.77	4.75687e-06	187.77	2.10527e-06
187.709	-3.46735e-06	187.709	3.14114e-06	187.709	2.41341e-06
187.649	-3.22541e-06	187.649	1.6065e-06	187.649	2.76237e-06
187.588	-2.94961e-06	187.588	1.9172e-07	187.588	3.11622e-06
187.527	-2.6964e-06	187.527	-9.85909e-07	187.527	3.45056e-06
187.466	-2.57265e-06	187.466	-1.7934e-06	187.466	3.74602e-06
187.405	-2.68641e-06	187.405	-2.23359e-06	187.405	3.98405e-06
187.344	-3.0646e-06	187.344	-2.50558e-06	187.344	4.14943e-06
187.283	-3.61424e-06	187.283	-2.84466e-06	187.283	4.24555e-06
187.222	-4.18657e-06	187.222	-3.27561e-06	187.222	4.30926e-06
187.161	-4.68529e-06	187.161	-3.5489e-06	187.161	4.39946e-06
187.1	-5.09943e-06	187.1	-3.34774e-06	187.1	4.55489e-06
187.039	-5.43702e-06	187.039	-2.58211e-06	187.039	4.76053e-06
186.979	-5.66147e-06	186.979	-1.53348e-06	186.979	4.96123e-06
186.918	-5.71618e-06	186.918	-7.64902e-07	186.918	5.10041e-06
186.857	-5.59476e-06	186.857	-8.51572e-07	186.857	5.14077e-06
186.796	-5.35868e-06	186.796	-2.05007e-06	186.796	5.06315e-06
186.735	-5.0846e-06	186.735	-4.07733e-06	186.735	4.86664e-06
186.674	-4.81175e-06	186.674	-6.17806e-06	186.674	4.58091e-06
186.613	-4.54099e-06	186.613	-7.50397e-06	186.613	4.27256e-06
186.552	-4.26614e-06	186.552	-7.57647e-06	186.552	4.01765e-06
186.491	-3.9979e-06	186.491	-6.5085e-06	186.491	3.84355e-06
186.43	-3.76981e-06	186.43	-4.84621e-06	186.43	3.70061e-06
186.369	-3.62892e-06	186.369	-3.18246e-06	186.369	3.50688e-06
186.309	-3.60628e-06	186.309	-1.82937e-06	186.309	3.21501e-06
186.248	-3.6797e-06	186.248	-7.4326e-07	186.248	2.83908e-06
186.187	-3.76883e-06	186.187	3.07317e-07	186.187	2.43815e-06
186.126	-3.78333e-06	186.126	1.4906e-06	186.126	2.08016e-06
186.065	-3.6859e-06	186.065	2.75407e-06	186.065	1.80811e-06
186.004	-3.51055e-06	186.004	3.83421e-06	186.004	1.62939e-06
185.943	-3.32594e-06	185.943	4.38867e-06	185.943	1.53827e-06
185.882	-3.18726e-06	185.882	4.16456e-06	185.882	1.54457e-06
185.821	-3.11432e-06	185.821	3.13976e-06	185.821	1.66289e-06
185.76	-3.09096e-06	185.76	1.58155e-06	185.76	1.8722e-06
185.699	-3.06676e-06	185.699	-3.88137e-08	185.699	2.11153e-06
185.639	-2.96517e-06	185.639	-1.27073e-06	185.639	2.31714e-06
185.578	-2.71486e-06	185.578	-1.91167e-06	185.578	2.45375e-06
185.517	-2.29792e-06	185.517	-2.0567e-06	185.517	2.51981e-06
185.456	-1.77698e-06	185.456	-1.929e-06	185.456	2.53024e-06
185.395	-1.26715e-06	185.395	-1.64553e-06	185.395	2.49417e-06
185.334	-8.61577e-07	185.334	-1.11812e-06	185.334	2.41118e-06
185.273	-5.63586e-07	185.273	-1.55618e-07	185.273	2.28952e-06
185.212	-2.79416e-07	185.212	1.33124e-06	185.212	2.15842e-06
185.151	1.18937e-07	185.151	3.18492e-06	185.151	2.04506e-06
185.09	7.01723e-07	185.09	5.03066e-06	185.09	1.93271e-06
185.029	1.41713e-06	185.029	6.47508e-06	185.029	1.76092e-06
184.969	2.09257e-06	184.969	7.33599e-06	184.969	1.48378e-06
184.908	2.50666e-06	184.908	7.71909e-06	184.908	1.14554e-06
184.847	2.4993e-06	184.847	7.87565e-06	184.847	9.72852e-07
184.786	2.05406e-06	184.786	7.97377e-06	184.786	1.23253e-06
184.725	1.29404e-06	184.725	7.9946e-06	184.725	1.7628e-06
184.664	3.99256e-07	184.664	7.82896e-06	184.664	2.33919e-06
184.603	-4.76164e-07	184.603	7.44593e-06	184.603	2.86686e-06
184.542	-1.22221e-06	184.542	6.95041e-06	184.542	3.308e-06
184.481	-1.74878e-06	184.481	6.48456e-06	184.481	3.64985e-06
184.42	-1.98887e-06	184.42	6.09452e-06	184.42	3.89677e-06
184.359	-1.94492e-06	184.359	5.70604e-06	184.359	4.062e-06
184.299	-1.7188e-06	184.299	5.22438e-06	184.299	4.15143e-06
184.238	-1.47603e-06	184.238	4.64237e-06	184.238	4.1514e-06
184.177	-1.36752e-06	184.177	4.04555e-06	184.177	4.03554e-06
184.116	-1.46669e-06	184.116	3.52821e-06	184.116	3.78658e-06
184.055	-1.75001e-06	184.055	3.12639e-06	184.055	3.41497e-06
183.994	-2.11957e-06	183.994	2.82964e-06	183.994	2.96295e-06
183.933	-2.4619e-06	183.933	2.62373e-06	183.933	2.49559e-06
183.872	-2.71911e-06	183.872	2.4917e-06	183.872	2.08236e-06
183.811	-2.91645e-06	183.811	2.37965e-06	183.811	1.76649e-06
183.75	-3.11146e-06	183.75	2.19012e-06	183.75	1.53227e-06
183.689	-3.31273e-06	183.689	1.82071e-06	183.689	1.31439e-06
183.629	-3.45831e-06	183.629	1.19854e-06	183.629	1.06377e-06
183.568	-3.47406e-06	183.568	2.74763e-07	183.568	8.32865e-07
183.507	-3.33687e-06	183.507	-9.92102e-07	183.507	8.43698e-07
183.446	-3.07458e-06	183.446	-2.61842e-06	183.446	1.19398e-06
183.385	-2.72741e-06	183.385	-4.54295e-06	183.385	1.68145e-06
183.324	-2.33927e-06	183.324	-6.57915e-06	183.324	2.15212e-06
183.263	-1.9866e-06	183.263	-8.41117e-06	183.263	2.5372e-06
183.202	-1.78507e-06	183.202	-9.65683e-06	183.202	2.82919e-06
183.141	-1.83889e-06	183.141	-9.99713e-06	183.141	3.07425e-06
183.08	-2.17495e-06	183.08	-9.32478e-06	183.08	3.34253e-06
183.019	-2.72671e-06	183.019	-7.82427e-06	183.019	3.67474e-06
182.959	-3.37777e-06	182.959	-5.91915e-06	182.959	4.05436e-06
182.898	-4.01894e-06	182.898	-4.10342e-06	182.898	4.43728e-06
182.837	-4.57756e-06	182.837	-2.73848e-06	182.837	4.79655e-06
182.776	-5.01954e-06	182.776	-1.90665e-06	182.776	5.13222e-06
182.715	-5.34419e-06	182.715	-1.39188e-06	182.715	5.44426e-06
182.654	-5.57812e-06	182.654	-8.14981e-07	182.654	5.7042e-06
182.593	-5.761e-06	182.593	1.36228e-07	182.593	5.85664e-06
182.532	-5.92305e-06	182.532	1.52666e-06	182.532	5.84598e-06
182.471	-6.06678e-06	182.471	3.16251e-06	182.471	5.64166e-06
182.41	-6.16372e-06	182.41	4.71997e-06	182.41	5.24635e-06
182.349	-6.16664e-06	182.349	5.87792e-06	182.349	4.69009e-06
182.289	-6.03459e-06	182.289	6.38084e-06	182.289	4.02133e-06
182.228	-5.76279e-06	182.228	6.08735e-06	182.228	3.30324e-06
182.167	-5.39496e-06	182.167	5.05533e-06	182.167	2.61624e-06
182.106	-4.99375e-06	182.106	3.58175e-06	182.106	2.06084e-06
182.045	-4.58219e-06	182.045	2.07579e-06	182.045	1.73962e-06
181.984	-4.11535e-06	181.984	8.07975e-07	181.984	1.68499e-06
181.923	-3.52702e-06	181.923	-2.447e-07	181.923	1.81469e-06
181.862	-2.81441e-06	181.862	-1.29774e-06	181.862	2.02463e-06
181.801	-2.06859e-06	181.801	-2.49736e-06	181.801	2.25659e-06
181.74	-1.41303e-06	181.74	-3.74939e-06	181.74	2.48576e-06
181.679	-9.20323e-07	181.679	-4.77439e-06	181.679	2.70704e-06
181.619	-6.01011e-07	181.619	-5.29245e-06	181.619	2.93281e-06
181.558	-4.63676e-07	181.558	-5.15939e-06	181.558	3.18049e-06
181.497	-5.54507e-07	181.497	-4.39158e-06	181.497	3.44991e-06
181.436	-9.16011e-07	181.436	-3.14262e-06	181.436	3.71562e-06
181.375	-1.515e-06	181.375	-1.67966e-06	181.375	3.94335e-06
181.314	-2.23291e-06	181.314	-3.21801e-07	181.314	4.10851e-06
181.253	-2.93386e-06	181.253	6.96346e-07	181.253	4.19588e-06
181.192	-3.53281e-06	181.192	1.36782e-06	181.192	4.18647e-06
181.131	-3.99783e-06	181.131	1.92833e-06	181.131	4.05342e-06
181.07	-4.3124e-06	181.07	2.68817e-06	181.07	3.77564e-06
181.009	-4.46767e-06	181.009	3.78711e-06	181.009	3.35557e-06
180.949	-4.49315e-06	180.949	5.05881e-06	180.949	2.82328e-06
180.888	-4.46055e-06	180.888	6.11056e-06	180.888	2.22573e-06
180.827	-4.42608e-06	180.827	6.55575e-06	180.827	1.61981e-06
180.766	-4.37724e-06	180.766	6.228e-06	180.766	1.10366e-06
180.705	-4.27174e-06	180.705	5.24452e-06	180.705	9.05499e-07
180.644	-4.14279e-06	180.644	3.92105e-06	180.644	1.14538e-06
180.583	-4.13534e-06	180.583	2.636e-06	180.583	1.52568e-06
180.522	-4.39608e-06	180.522	1.7172e-06	180.522	1.831e-06
180.461	-4.91768e-06	180.461	1.34805e-06	180.461	1.99211e-06
180.4	-5.51253e-06	180.4	1.48441e-06	180.4	2.01378e-06
180.339	-5.95737e-06	180.339	1.84094e-06	180.339	1.9431e-06
180.279	-6.16175e-06	180.279	2.01205e-06	180.279	1.83717e-06
180.218	-6.19753e-06	180.218	1.67604e-06	180.218	1.72889e-06
180.157	-6.18957e-06	180.157	7.2789e-07	180.157	1.61617e-06
180.096	-6.20521e-06	180.096	-7.42814e-07	180.096	1.48827e-06
180.035	-6.24373e-06	180.035	-2.54011e-06	180.035	1.36134e-06
179.974	-6.2933e-06	179.974	-4.39061e-06	179.974	1.28551e-06
179.913	-6.36411e-06	179.913	-5.94003e-06	179.913	1.31046e-06
179.852	-6.46727e-06	179.852	-6.85202e-06	179.852	1.4486e-06
179.791	-6.58525e-06	179.791	-7.01272e-06	179.791	1.69321e-06
179.73	-6.67677e-06	179.73	-6.63763e-06	179.73	2.04582e-06
179.669	-6.70481e-06	179.669	-6.11293e-06	179.669	2.49963e-06
179.609	-6.65355e-06	179.609	-5.69275e-06	179.609	3.01735e-06
179.548	-6.52915e-06	179.548	-5.35669e-06	179.548	3.53671e-06
179.487	-6.36346e-06	179.487	-4.95034e-06	179.487	3.99057e-06
179.426	-6.22218e-06	179.426	-4.40233e-06	179.426	4.3237e-06
179.365	-6.19233e-06	179.365	-3.75457e-06	179.365	4.50301e-06
179.304	-6.33855e-06	179.304	-3.02018e-06	179.304	4.52523e-06
179.243	-6.66047e-06	179.243	-2.11464e-06	179.243	4.4242e-06
179.182	-7.09237e-06	179.182	-9.81739e-07	179.182	4.27434e-06
179.121	-7.54283e-06	179.121	2.5833e-07	179.121	4.17671e-06
179.06	-7.93214e-06	179.06	1.35855e-06	179.06	4.21284e-06
178.999	-8.20121e-06	178.999	2.14392e-06	178.999	4.38828e-06
178.939	-8.31098e-06	178.939	2.60415e-06	178.939	4.63039e-06
178.878	-8.25921e-06	178.878	2.77311e-06	178.878	4.84988e-06
178.817	-8.10196e-06	178.817	2.58418e-06	178.817	5.00305e-06
178.756	-7.94023e-06	178.756	1.91766e-06	178.756	5.11289e-06
178.695	-7.86016e-06	178.695	7.77708e-07	178.695	5.24544e-06
178.634	-7.86784e-06	178.634	-6.50357e-07	178.634	5.45608e-06
178.573	-7.87359e-06	178.573	-2.14359e-06	178.573	5.74345e-06
178.512	-7.74148e-06	178.512	-3.59099e-06	178.512	6.04847e-06
178.451	-7.36646e-06	178.451	-4.96299e-06	178.451	6.29136e-06
178.39	-6.72496e-06	178.39	-6.18251e-06	178.39	6.41147e-06
178.329	-5.87495e-06	178.329	-7.1103e-06	178.329	6.3913e-06
178.269	-4.92629e-06	178.269	-7.67097e-06	178.269	6.2616e-06
178.208	-4.01307e-06	178.208	-7.92937e-06	178.208	6.08465e-06
178.147	-3.26941e-06	178.147	-8.00065e-06	178.147	5.91759e-06
178.086	-2.78609e-06	178.086	-7.92281e-06	178.086	5.7777e-06
178.025	-2.55526e-06	178.025	-7.67232e-06	178.025	5.64076e-06
177.964	-2.45927e-06	177.964	-7.29163e-06	177.964	5.47328e-06
[truncated: 4,557 more rows]

## Sheet: Fig. 2h
TAS		Pristine CNF		Pristine GO		Commercial cellulose separator
Strain (%)	Intensity (MPa)	Strain (%)	Intensity (MPa)	Strain (%)	Intensity (MPa)	Strain (%)	Intensity (MPa)
0	0	0	0	0	0	0	0
0	0.01282	0	-0.00667	0.0016	0.01155	0	0.00867
0.0008	0.06667	0.0015	-0.01222	0.0016	0.02362	0.0008	0.00734
0.0008	0.15812	0.0015	-0.02667	0.0032	0.03333	0.0008	0.00856
0.0016	0.19231	0.0031	-0.00278	0.0032	0.06089	0.00155	0.00989
0.0016	0.30598	0.0046	0.025	0.0047	0.06982	0.00155	-0.000106667
0.00235	0.32051	0.0046	0.03611	0.0063	0.1	0.00235	-0.00255
0.00235	0.36325	0.0062	0.04611	0.0063	0.11391	0.00235	0.00656
0.00315	0.39316	0.0062	0.04167	0.0079	0.13255	0.0031	0.01256
0.00315	0.46667	0.0078	0.00611	0.0079	0.15591	0.0031	0.01112
0.00395	0.51282	0.0078	-0.01111	0.0094	0.17979	0.0039	0.00678
0.00395	0.56667	0.0093	-0.00944	0.0094	0.20158	0.0039	0.00245
0.0047	0.66752	0.0093	0.01222	0.011	0.21969	0.0047	0.00212
0.0047	0.71026	0.0109	0.06722	0.011	0.2399	0.0047	-0.000662222
0.0055	0.79487	0.0109	0.04833	0.0125	0.25722	0.00545	0.00567
0.0055	0.83504	0.0125	0.04111	0.0141	0.27218	0.00545	0.01112
0.00625	0.85812	0.0125	0.03778	0.0141	0.28058	0.00625	0.01112
0.00625	0.91111	0.014	0.05111	0.0157	0.29265	0.00625	0.005
0.00705	0.92735	0.014	0.045	0.0157	0.321	0.00705	0.01578
0.00705	1.01453	0.0156	0.08889	0.0172	0.33963	0.0078	0.01434
0.00785	1.08889	0.0156	0.08333	0.0172	0.36562	0.0078	0.01112
0.00785	1.16838	0.0156	0.07111	0.0188	0.38635	0.0086	0.01534
0.0086	1.23248	0.0171	0.05167	0.0204	0.41837	0.0086	0.01745
0.0086	1.27009	0.0171	0.03	0.0204	0.4336	0.00935	0.00767
0.0094	1.30855	0.0187	0.04278	0.0219	0.44567	0.00935	0.00389
0.0094	1.35043	0.0187	0.08056	0.0219	0.47192	0.01015	0.00945
0.0102	1.44444	0.0203	0.08167	0.0235	0.48215	0.01015	0.01678
0.01095	1.52222	0.0203	0.06778	0.0235	0.5021	0.01095	0.01478
0.01095	1.62308	0.0218	0.06889	0.025	0.52152	0.01095	0.01978
0.01175	1.65214	0.0218	0.06611	0.025	0.54751	0.0117	0.02434
0.01175	1.67778	0.0234	0.06111	0.0266	0.56824	0.0117	0.01989
0.0125	1.74872	0.0234	0.075	0.0266	0.59291	0.0125	0.01378
0.0125	1.81966	0.025	0.07944	0.0282	0.60131	0.0125	0.01789
0.0133	1.87778	0.025	0.05056	0.0282	0.62126	0.0133	0.02056
0.0133	1.89829	0.0265	0.05056	0.0297	0.64095	0.01405	0.02412
0.0141	1.9547	0.0265	0.06833	0.0297	0.64882	0.01405	0.02378
0.0141	1.99915	0.0281	0.08556	0.0313	0.67559	0.01485	0.03278
0.01485	2.05128	0.0296	0.08278	0.0313	0.69213	0.01485	0.03434
0.01485	2.16667	0.0296	0.10722	0.0329	0.70079	0.0156	0.034
0.01565	2.24017	0.0312	0.09	0.0329	0.72467	0.0156	0.03523
0.01565	2.28034	0.0312	0.08944	0.0344	0.73963	0.0164	0.03534
0.01645	2.31453	0.0328	0.08667	0.0344	0.74725	0.0164	0.02889
0.01645	2.3812	0.0328	0.08944	0.036	0.76247	0.0172	0.02623
0.0172	2.42735	0.0343	0.12778	0.036	0.79003	0.0172	0.02745
0.0172	2.47863	0.0343	0.14444	0.0375	0.79869	0.01795	0.03612
0.018	2.56496	0.0359	0.13556	0.0375	0.83019	0.01875	0.03167
0.018	2.67179	0.0375	0.11556	0.0391	0.84173	0.01875	0.03978
0.01875	2.73932	0.0375	0.09833	0.0407	0.86352	0.01955	0.04812
0.01875	2.77949	0.039	0.125	0.0407	0.87402	0.01955	0.04812
0.01955	2.86325	0.039	0.13444	0.0407	0.88845	0.0203	0.04134
0.01955	2.95641	0.0406	0.13833	0.0422	0.89528	0.0203	0.05212
0.02035	3.05299	0.0406	0.13778	0.0422	0.91549	0.0211	0.05167
0.02035	3.0641	0.0421	0.13556	0.0438	0.94593	0.0211	0.05023
0.0211	3.1188	0.0437	0.14556	0.0438	0.97454	0.02185	0.05412
0.0211	3.15641	0.0437	0.13944	0.0454	1.00341	0.02185	0.05856
0.0219	3.21538	0.0453	0.15556	0.0454	1.0357	0.02265	0.06034
0.0219	3.30427	0.0453	0.17111	0.0469	1.0378	0.02345	0.05845
0.0227	3.35128	0.0468	0.16722	0.0469	1.04961	0.02345	0.05634
0.0227	3.42137	0.0484	0.17389	0.0485	1.05354	0.0242	0.06123
0.02345	3.48889	0.0484	0.15389	0.0485	1.05328	0.0242	0.06467
0.02345	3.56752	0.05	0.15389	0.05	1.08163	0.025	0.066
0.02425	3.61368	0.05	0.16667	0.05	1.12914	0.025	0.06623
0.025	3.63077	0.0515	0.20667	0.0516	1.13202	0.0258	0.07467
0.025	3.73846	0.0531	0.19722	0.0516	1.14908	0.0258	0.073
0.0258	3.79231	0.0531	0.21333	0.0532	1.15984	0.02655	0.06689
0.0258	3.88889	0.0546	0.24	0.0532	1.16982	0.02655	0.079
0.0266	3.95556	0.0546	0.25111	0.0547	1.1895	0.02735	0.085
0.0266	4.0547	0.0562	0.275	0.0547	1.22389	0.02735	0.08723
0.02735	4.14957	0.0562	0.30056	0.0563	1.24226	0.0281	0.09378
0.02735	4.18974	0.0578	0.28278	0.0579	1.26089	0.0281	0.10467
0.02815	4.25641	0.0593	0.29889	0.0579	1.28163	0.0289	0.10323
0.02895	4.30342	0.0593	0.32111	0.0594	1.29239	0.0289	0.10356
0.02895	4.33333	0.0609	0.335	0.0594	1.30184	0.0297	0.11056
0.0297	4.41282	0.0609	0.34111	0.061	1.32861	0.0297	0.11856
0.0297	4.49145	0.0625	0.34944	0.061	1.35171	0.03045	0.115
0.0305	4.61453	0.0625	0.36333	0.0625	1.3916	0.03045	0.11489
0.0305	4.70256	0.064	0.4	0.0625	1.40656	0.03125	0.11978
0.03125	4.76496	0.0656	0.41056	0.0641	1.4252	0.03205	0.12312
0.03125	4.84359	0.0656	0.41167	0.0641	1.43596	0.03205	0.12123
0.03205	4.91368	0.0671	0.42556	0.0657	1.46089	0.0328	0.13423
0.03285	5.02222	0.0671	0.44389	0.0657	1.46877	0.0328	0.15067
0.03285	5.09744	0.0687	0.45278	0.0672	1.48924	0.0336	0.156
0.0336	5.12479	0.0687	0.45833	0.0688	1.51732	0.0336	0.15278
0.0336	5.19145	0.0703	0.46556	0.0688	1.53858	0.03435	0.15989
0.0344	5.24188	0.0703	0.45667	0.0704	1.55066	0.03435	0.16012
0.0344	5.3265	0.0718	0.46833	0.0704	1.5727	0.03515	0.16423
0.0352	5.4265	0.0718	0.47667	0.0719	1.59108	0.03595	0.171
0.0352	5.5094	0.0734	0.46778	0.0719	1.60945	0.03595	0.18278
0.03595	5.60171	0.0734	0.48389	0.0735	1.64226	0.0367	0.18767
0.03595	5.67265	0.075	0.54556	0.0735	1.66352	0.0367	0.18712
0.03675	5.73932	0.075	0.54556	0.075	1.68504	0.0375	0.19245
0.03675	5.73932	0.0765	0.54278	0.075	1.71129	0.0383	0.20278
0.0375	5.80085	0.0765	0.56111	0.0766	1.73176	0.0383	0.20867
0.0375	5.87094	0.0765	0.56444	0.0766	1.75407	0.03905	0.21767
0.0383	5.92137	0.0781	0.60944	0.0782	1.77034	0.03905	0.22467
0.0391	5.98547	0.0796	0.65111	0.0782	1.77507	0.03985	0.23323
0.0391	6.0359	0.0796	0.66111	0.0797	1.7769	0.03985	0.233
0.03985	6.14957	0.0796	0.66222	0.0797	1.80263	0.0406	0.242
0.03985	6.23675	0.0812	0.66833	0.0813	1.83045	0.0406	0.25267
0.04065	6.32564	0.0812	0.67611	0.0813	1.86247	0.0414	0.25878
0.04065	6.4	0.0828	0.70278	0.0829	1.89186	0.0422	0.25556
0.04145	6.42137	0.0828	0.70333	0.0829	1.91076	0.0422	0.26556
0.04145	6.51197	0.0843	0.75389	0.0844	1.92677	0.04295	0.27712
0.0422	6.56154	0.0843	0.75056	0.0844	1.94646	0.04295	0.28912
0.0422	6.64103	0.0859	0.75667	0.086	1.96273	0.04375	0.30123
0.043	6.7094	0.0859	0.77389	0.0875	1.97297	0.04375	0.30967
0.043	6.76667	0.0875	0.79556	0.0875	1.99843	0.04455	0.30956
0.04375	6.84274	0.0875	0.84833	0.0891	2.01654	0.04455	0.307
0.04375	6.90085	0.089	0.875	0.0891	2.03465	0.0453	0.31245
0.04455	7.01111	0.089	0.84889	0.0907	2.05013	0.0461	0.33612
0.04535	7.08547	0.0906	0.83889	0.0907	2.06116	0.0461	0.35156
0.04535	7.18718	0.0906	0.84222	0.0922	2.08294	0.04685	0.35534
0.0461	7.2547	0.0921	0.87	0.0922	2.10814	0.04685	0.35934
0.0461	7.29402	0.0921	0.915	0.0938	2.12625	0.04765	0.36223
0.0469	7.37179	0.0937	0.935	0.0938	2.142	0.04765	0.36456
0.0469	7.43932	0.0937	0.94944	0.0954	2.16378	0.04845	0.37889
0.0477	7.57692	0.0953	0.99889	0.0969	2.18662	0.04845	0.392
0.0477	7.6641	0.0953	1.00222	0.0969	2.21601	0.0492	0.40412
0.04845	7.74872	0.0968	0.99056	0.0985	2.2252	0.05	0.40912
0.04845	7.78889	0.0968	1.02722	0.0985	2.24698	0.05	0.41078
0.04925	7.83419	0.0984	1.05167	0.1	2.27323	0.0508	0.42089
0.04925	7.91453	0.0984	1.07278	0.1	2.2937	0.0508	0.43378
0.05	7.96667	0.1	1.07222	0.1016	2.30551	0.05155	0.44434
0.05	8.03504	0.1	1.09056	0.1032	2.32546	0.05155	0.46156
0.0508	8.06923	0.1015	1.11444	0.1032	2.3748	0.05235	0.47156
0.0508	8.13761	0.1015	1.15722	0.1047	2.42179	0.05235	0.46656
0.0516	8.21795	0.1031	1.165	0.1047	2.44961	0.0531	0.46856
0.05235	8.2906	0.1031	1.18944	0.1063	2.45774	0.0539	0.48234
0.05235	8.38205	0.1046	1.225	0.1063	2.46509	0.0539	0.49623
0.05315	8.45897	0.1046	1.25167	0.1079	2.48347	0.0547	0.51089
0.05315	8.54957	0.1062	1.26611	0.1079	2.50053	0.0547	0.52456
0.05395	8.61368	0.1062	1.29611	0.1094	2.52992	0.05545	0.53445
0.05395	8.71282	0.1078	1.29222	0.1094	2.55381	0.05545	0.532
0.0547	8.77265	0.1078	1.30222	0.111	2.57192	0.05625	0.53989
0.0547	8.82821	0.1093	1.35	0.1125	2.58714	0.05705	0.55256
0.0555	8.88718	0.1093	1.35222	0.1125	2.6042	0.05705	0.56623
0.0555	8.93248	0.1109	1.37389	0.1141	2.61942	0.0578	0.57523
0.05625	9.0094	0.1109	1.40778	0.1141	2.6483	0.0578	0.57967
0.05625	9.09402	0.1125	1.41944	0.1157	2.6769	0.0586	0.58645
0.05705	9.22222	0.1125	1.44167	0.1157	2.69816	0.05935	0.59567
0.05785	9.25897	0.114	1.46667	0.1172	2.71837	0.05935	0.60789
0.05785	9.32222	0.1156	1.49333	0.1172	2.7294	0.06015	0.61934
0.0586	9.37778	0.1156	1.51556	0.1188	2.7483	0.06095	0.64
0.0586	9.44274	0.1171	1.54	0.1188	2.76798	0.06095	0.65012
0.0594	9.5188	0.1171	1.56444	0.1204	2.78977	0.0617	0.649
0.0594	9.61197	0.1187	1.58333	0.1204	2.81129	0.0617	0.66178
0.0602	9.70085	0.1187	1.62056	0.1219	2.83543	0.0625	0.68012
0.06095	9.75641	0.1203	1.65556	0.1219	2.86142	0.0625	0.689
0.06095	9.84872	0.1203	1.7	0.1235	2.88583	0.0633	0.69756
0.06175	9.91709	0.1218	1.72	0.1235	2.91181	0.06405	0.70545
0.06175	9.97863	0.1218	1.72722	0.125	2.93963	0.06405	0.71156
0.0625	10.0479	0.1234	1.76222	0.125	2.95801	0.06485	0.71623
0.0625	10.1239	0.1234	1.78556	0.1266	2.96982	0.06485	0.73534
0.0633	10.2316	0.125	1.84	0.1266	2.98137	0.0656	0.752
0.0633	10.2897	0.125	1.85167	0.1282	2.99344	0.0656	0.76012
0.0641	10.3932	0.1265	1.89778	0.1282	3.01024	0.0664	0.75978
0.0641	10.4265	0.1265	1.93333	0.1297	3.04173	0.0664	0.767
0.06485	10.4752	0.1281	1.97222	0.1297	3.06614	0.0672	0.77745
0.06565	10.5778	0.1296	1.98667	0.1313	3.09475	0.0672	0.78878
0.06565	10.6299	0.1296	2.00278	0.1313	3.11129	0.06795	0.80245
0.06645	10.7291	0.1312	2.04944	0.1329	3.13176	0.06795	0.82456
0.06645	10.7974	0.1312	2.10278	0.1344	3.14777	0.06875	0.82612
0.0672	10.8744	0.1328	2.12722	0.1344	3.18005	0.06875	0.824
0.0672	10.9128	0.1328	2.15333	0.136	3.20236	0.06955	0.829
0.068	10.9932	0.1343	2.20389	0.136	3.23123	0.06955	0.84345
0.068	11.1111	0.1343	2.24333	0.1375	3.24751	0.0703	0.85434
0.06875	11.2086	0.1359	2.26	0.1375	3.26956	0.0703	0.87089
0.06955	11.2957	0.1359	2.32	0.1391	3.28767	0.0711	0.881
0.06955	11.3325	0.1375	2.34944	0.1391	3.32284	0.07185	0.88367
0.07035	11.412	0.139	2.36889	0.1407	3.34987	0.07185	0.88034
0.07035	11.4778	0.139	2.41444	0.1407	3.38137	0.07265	0.89378
0.0711	11.5444	0.1406	2.43667	0.1422	3.39738	0.07265	0.91067
0.0711	11.6299	0.1406	2.46556	0.1422	3.4105	0.07345	0.92423
0.0719	11.7094	0.1421	2.5	0.1438	3.41837	0.07345	0.93256
0.0727	11.8265	0.1421	2.58556	0.1454	3.44961	0.07345	0.944
0.0727	11.8598	0.1437	2.62111	0.1454	3.47192	0.0742	0.94989
0.07345	11.9043	0.1437	2.66333	0.1469	3.51207	0.0742	0.94867
0.07345	11.9752	0.1453	2.71611	0.1469	3.5294	0.075	0.95245
0.07425	12.0675	0.1453	2.75889	0.1485	3.54567	0.075	0.97245
0.07425	12.1855	0.1468	2.79833	0.1485	3.56273	0.0758	0.98378
0.075	12.282	0.1468	2.84	0.15	3.59764	0.0758	0.989
0.0758	12.3333	0.1484	2.89333	0.15	3.61837	0.07655	0.99889
0.0758	12.4188	0.15	2.92278	0.1516	3.65433	0.07655	1.01389
0.0766	12.5145	0.15	2.93833	0.1532	3.68399	0.07735	1.01978
0.0766	12.6068	0.1515	2.99111	0.1532	3.69449	0.07735	1.02489
0.07735	12.6692	0.1515	3.04778	0.1547	3.7252	0.0781	1.04489
0.07815	12.7299	0.1531	3.08944	0.1547	3.75381	0.0789	1.05578
0.07815	12.8034	0.1531	3.12389	0.1563	3.77402	0.0789	1.05434
0.07895	12.8778	0.1546	3.14944	0.1563	3.80499	0.0797	1.05934
0.07895	12.912	0.1546	3.17556	0.1579	3.83123	0.0797	1.07589
0.0797	12.9897	0.1562	3.19611	0.1579	3.85381	0.08045	1.09
0.0797	13.0778	0.1562	3.24778	0.1594	3.87638	0.08045	1.09734
0.0805	13.1923	0.1578	3.28389	0.1594	3.89816	0.08125	1.10823
0.08125	13.2556	0.1578	3.33333	0.161	3.92152	0.08125	1.12
0.08125	13.3598	0.1593	3.36611	0.1625	3.95433	0.08205	1.12712
0.08205	13.4333	0.1593	3.415	0.1625	3.98557	0.08205	1.13589
0.08205	13.4803	0.1609	3.45722	0.1641	3.99134	0.0828	1.156
0.08285	13.5487	0.1609	3.51667	0.1641	4.0042	0.0836	1.16967
0.0836	13.6308	0.1625	3.56111	0.1657	4.02704	0.0836	1.17467
0.0836	13.7385	0.1625	3.58	0.1657	4.04777	0.08435	1.17889
0.0844	13.8291	0.164	3.59944	0.1672	4.07165	0.08435	1.19178
0.0844	13.935	0.164	3.67278	0.1672	4.10289	0.08515	1.20112
0.0852	13.9966	0.1656	3.73	0.1688	4.10971	0.08515	1.20189
0.08595	14.0521	0.1656	3.79444	0.1688	4.14305	0.08595	1.22689
0.08595	14.094	0.1671	3.82556	0.1704	4.16851	0.0867	1.24112
0.08675	14.1282	0.1687	3.85333	0.1704	4.18425	0.0867	1.24167
0.08675	14.2043	0.1687	3.91444	0.1719	4.20446	0.0875	1.24912
0.0875	14.2974	0.1703	3.95056	0.1719	4.22861	0.0875	1.27145
0.0883	14.3974	0.1703	3.98667	0.1735	4.24803	0.0883	1.27867
0.0883	14.4744	0.1718	4.00667	0.1735	4.27218	0.0883	1.28534
0.0891	14.5342	0.1718	4.08444	0.175	4.29528	0.08905	1.298
0.0891	14.6316	0.1734	4.15056	0.175	4.31312	0.08905	1.30567
0.08985	14.7137	0.1734	4.18667	0.1766	4.3441	0.08985	1.30789
0.08985	14.7547	0.175	4.21833	0.1782	4.38583	0.0906	1.31656
0.09065	14.7812	0.175	4.29111	0.1782	4.39974	0.0906	1.33023
0.09065	14.8376	0.1765	4.33389	0.1797	4.42074	0.0914	1.35267
0.09145	14.9248	0.1765	4.38722	0.1797	4.44016	0.0914	1.36012
0.09145	15.0385	0.1781	4.4	0.1813	4.47428	0.0922	1.36889
0.0922	15.0906	0.1781	4.44333	0.1813	4.49895	0.0922	1.37478
0.0922	15.112	0.1796	4.49778	0.1829	4.51969	0.09295	1.38667
0.093	15.188	0.1796	4.56722	0.1829	4.52257	0.09295	1.39312
0.093	15.2624	0.1812	4.595	0.1844	4.55381	0.09375	1.40889
0.09375	15.3086	0.1812	4.64722	0.186	4.57375	0.09375	1.42523
0.09375	15.3957	0.1828	4.68611	0.186	4.58662	0.09455	1.42923
0.09455	15.4769	0.1843	4.75833	0.1875	4.61654	0.09455	1.43523
0.09455	15.5539	0.1843	4.82444	0.1875	4.65197	0.0953	1.45612
0.09535	15.5957	0.1859	4.86667	0.1891	4.69475	0.0953	1.46467
0.09535	15.6521	0.1859	4.91444	0.1907	4.7357	0.0961	1.468
0.0961	15.7154	0.1875	4.98167	0.1907	4.75801	0.0961	1.479
0.0961	15.765	0.1875	5.00611	0.1922	4.78557	0.09685	1.48778
0.0969	15.7889	0.189	5.04778	0.1922	4.81417	0.09685	1.49112
0.0969	15.8368	0.189	5.13056	0.1938	4.83701	0.09765	1.50089
0.0969	15.8461	0.1906	5.16056	0.1938	4.83727	0.09765	1.50956
0.0977	15.9085	0.1921	5.20722	0.1954	4.86509	0.09845	1.52712
0.0977	15.9752	0.1921	5.26722	0.1969	4.90499	0.09845	1.53712
0.09845	16.0137	0.1937	5.32556	0.1969	4.92152	0.0992	1.54423
0.09845	16.1	0.1937	5.35722	0.1985	4.93543	0.1	1.55467
0.09925	16.1821	0.1953	5.40722	0.1985	4.96299	0.1	1.57334
0.09925	16.2624	0.1953	5.45778	0.2	4.98163	0.1008	1.57845
0.1	16.3043	0.1968	5.52333	0.2016	5.0273	0.1008	1.58956
0.1	16.3598	0.1968	5.57944	0.2016	5.04856	0.10155	1.60845
0.1008	16.3855	0.1984	5.63722	0.2032	5.06063	0.10155	1.61112
0.1008	16.435	0.2	5.68556	0.2032	5.0895	0.10235	1.61178
0.1016	16.4795	0.2	5.74667	0.2047	5.13491	0.10235	1.62189
0.1016	16.4949	0.2015	5.79056	0.2063	5.15118	0.1031	1.63189
0.10235	16.6265	0.2015	5.87222	0.2063	5.16194	0.1031	1.64323
0.10235	16.7	0.2031	5.92611	0.2079	5.18872	0.1039	1.65723
0.10315	16.7675	0.2031	5.95278	0.2079	5.2189	0.1039	1.673
0.10315	16.8162	0.2046	6.00278	0.2094	5.25092	0.1047	1.68367
0.10395	16.8727	0.2046	6.03167	0.211	5.27585	0.1047	1.69245
0.10395	16.9829	0.2062	6.08278	0.211	5.30656	0.10545	1.69934
0.1047	17.0068	0.2062	6.16444	0.2125	5.36168	0.10545	1.71023
0.1055	17.0983	0.2078	6.25611	0.2141	5.38347	0.10625	1.72167
0.1055	17.1487	0.2078	6.31	0.2141	5.37428	0.10625	1.72423
0.10625	17.2128	0.2093	6.36556	0.2157	5.38977	0.10705	1.73034
0.10625	17.2769	0.2093	6.38056	0.2157	5.43333	0.1078	1.74523
0.10705	17.3701	0.2109	6.455	0.2172	5.46693	0.1078	1.75078
0.10785	17.4641	0.2109	6.53389	0.2188	5.49633	0.1086	1.75656
0.10785	17.5402	0.2125	6.57889	0.2188	5.51706	0.1086	1.77412
0.1086	17.6684	0.2125	6.61778	0.2204	5.55381	0.10935	1.78023
0.1086	17.7145	0.214	6.65444	0.2204	5.56483	0.10935	1.78356
0.1094	17.765	0.214	6.70444	0.2219	5.57822	0.11015	1.79745
0.1102	17.8256	0.2156	6.77389	0.2235	5.59816	0.11015	1.81278
0.1102	17.8949	0.2156	6.82611	0.2235	5.62546	0.11095	1.82423
0.11095	18.0214	0.2171	6.88944	0.225	5.65748	0.11095	1.82978
0.11095	18.0539	0.2187	6.94444	0.225	5.6874	0.1117	1.83823
0.11175	18.1487	0.2187	6.93944	0.2266	5.70184	0.1117	1.85256
0.1125	18.1855	0.2203	6.97889	0.2266	5.71759	0.1125	1.85545
0.1125	18.2701	0.2203	7.02	0.2282	5.73675	0.1125	1.85578
0.1133	18.3709	0.2218	7.085	0.2282	5.76273	0.1133	1.86956
0.1133	18.4607	0.2218	7.19722	0.2297	5.78898	0.1133	1.88523
0.1141	18.5521	0.2234	7.27278	0.2297	5.81601	0.11405	1.89389
0.11485	18.5803	0.2234	7.26056	0.2313	5.82677	0.11405	1.90934
0.11485	18.6051	0.225	7.32	0.2313	5.84121	0.11485	1.91856
0.11565	18.7085	0.225	7.37667	0.2329	5.86457	0.11485	1.92456
0.11565	18.7974	0.2265	7.45611	0.2329	5.91076	0.1156	1.92645
0.11645	18.865	0.2265	7.49556	0.2344	5.93491	0.1156	1.94
0.11645	18.935	0.2281	7.54556	0.2344	5.94488	0.1164	1.95612
0.1172	19.0008	0.2296	7.58222	0.236	5.94803	0.1164	1.96512
0.1172	19.0658	0.2296	7.65333	0.2375	5.97087	0.1172	1.96889
0.118	19.1393	0.2312	7.68778	0.2375	5.99081	0.1172	1.98078
0.118	19.1983	0.2312	7.77278	0.2391	6.01391	0.11795	1.99089
0.11875	19.2684	0.2328	7.85611	0.2391	6.0378	0.11795	1.99578
0.11875	19.2838	0.2328	7.87167	0.2407	6.05617	0.11875	2.00945
0.11955	19.3376	0.2343	7.85556	0.2407	6.05591	0.11875	2.02934
0.11955	19.4239	0.2343	7.91778	0.2422	6.05381	0.11955	2.03056
0.12035	19.5308	0.2359	8.07889	0.2422	6.07559	0.11955	2.03323
0.12035	19.5855	0.2375	8.20389	0.2438	6.10604	0.1203	2.05023
0.1211	19.6162	0.2375	8.29222	0.2438	6.12677	0.1203	2.06067
0.1211	19.6897	0.239	8.21389	0.2454	6.16404	0.1211	2.06323
0.1219	19.7008	0.239	8.10389	0.2454	6.18189	0.1211	2.07045
0.1219	19.7778	0.2406	8.10333	0.2454	6.19738	0.12185	2.08045
0.1227	19.8744	0.2406	8.25222	0.2469	6.19974	0.12185	2.09412
0.1227	19.9291	0.2421	8.47778	0.2469	6.21496	0.12265	2.09756
0.12345	19.959	0.2437	8.65278	0.2485	6.2315	0.12265	2.11167
0.12345	19.9444	0.2437	8.65778	0.2485	6.25906	0.12345	2.13456
0.12425	20	0.2453	8.55111	0.25	6.27244	0.12345	2.13734
0.12425	20.0692	0.2453	8.48167	0.25	6.28163	0.1242	2.13923
0.125	20.1265	0.2468	8.54278	0.2516	6.30893	0.1242	2.15678
0.125	20.1974	0.2468	8.70222	0.2516	6.321	0.125	2.16489
0.1258	20.2436	0.2484	8.87667	0.2532	6.32546	0.125	2.16578
0.1258	20.3162	0.25	8.97444	0.2532	6.33963	0.1258	2.17767
0.1258	20.3607	0.25	8.98	0.2547	6.35984	0.1258	2.19445
0.1266	20.4692	0.2515	8.95444	0.2547	6.37375	0.12655	2.19478
0.1266	20.5308	0.2515	8.95778	0.2563	6.38898	0.12655	2.20978
0.12735	20.5641	0.2531	9.07667	0.2563	6.41522	0.12735	2.22256
0.12735	20.5932	0.2531	9.215	0.2579	6.43517	0.12735	2.23834
0.12815	20.6393	0.2546	9.31333	0.2579	6.46457	0.1281	2.24556
0.12815	20.7427	0.2562	9.31222	0.2594	6.48032	0.1281	2.25578
0.12895	20.8179	0.2562	9.36722	0.2594	6.49685	0.1289	2.26389
0.12895	20.8778	0.2578	9.41278	0.261	6.52572	0.1289	2.27423
0.1297	20.912	0.2578	9.48778	0.2625	6.56378	0.1297	2.279
0.1297	20.9291	0.2593	9.60833	0.2625	6.59134	0.1297	2.28989
0.1305	20.9795	0.2609	9.69611	0.2641	6.6	0.13045	2.30989
0.1305	21.059	0.2609	9.70889	0.2641	6.61207	0.13045	2.31612
0.13125	21.1675	0.2625	9.74833	0.2657	6.62494	0.13125	2.31667
0.13125	21.2359	0.2625	9.81444	0.2672	6.65932	0.13125	2.33489
0.13205	21.3103	0.264	9.91556	0.2672	6.6706	0.13205	2.34256
0.13205	21.3513	0.264	10.01	0.2688	6.69974	0.1328	2.344
0.13285	21.3496	0.2656	10.0817	0.2688	6.73255	0.1328	2.35767
0.13285	21.3932	0.2671	10.0994	0.2704	6.76693	0.1336	2.37623
0.1336	21.4786	0.2671	10.1011	0.2719	6.77375	0.1336	2.38112
0.1336	21.559	0.2687	10.1617	0.2719	6.80026	0.13435	2.38578
0.1344	21.6633	0.2687	10.2489	0.2735	6.82546	0.13435	2.39956
0.1344	21.6949	0.2703	10.3767	0.2735	6.84725	0.13515	2.41123
0.1352	21.7376	0.2718	10.4417	0.275	6.87559	0.13515	2.41789
0.1352	21.8385	0.2718	10.5117	0.2766	6.9021	0.13595	2.42123
0.13595	21.8633	0.2734	10.5511	0.2766	6.91706	0.13595	2.43923
0.13595	21.9222	0.2734	10.5972	0.2782	6.95223	0.1367	2.44845
0.13675	22.0094	0.275	10.6878	0.2782	6.96929	0.1367	2.45334
0.13675	22.0368	0.2765	10.7667	0.2797	6.98635	0.1375	2.46445
0.1375	22.0692	0.2765	10.8506	0.2797	6.99554	0.1375	2.48467
0.1375	22.1188	0.2781	10.9139	0.2813	7.01942	0.1383	2.48989
0.1375	22.2239	0.2781	10.9589	0.2813	7.02992	0.1383	2.49323
0.1383	22.2752	0.2796	11.0394	0.2829	7.05879	0.13905	2.50878
0.1383	22.3376	0.2796	11.0939	0.2829	7.05564	0.13905	2.52189
0.1391	22.4043	0.2812	11.1822	0.2844	7.07822	0.13985	2.52123
0.1391	22.4402	0.2812	11.2311	0.2844	7.09449	0.13985	2.533
0.13985	22.4863	0.2828	11.2711	0.286	7.1189	0.1406	2.54745
0.13985	22.547	0.2828	11.3067	0.286	7.12152	0.1406	2.55534
0.14065	22.665	0.2843	11.3489	0.2875	7.14777	0.1414	2.55923
0.14065	22.6966	0.2859	11.4222	0.2875	7.16798	0.1414	2.58067
0.14145	22.7547	0.2859	11.5078	0.2891	7.18452	0.1422	2.58845
0.14145	22.8086	0.2875	11.59	0.2891	7.21129	0.14295	2.595
0.1422	22.8367	0.2875	11.6178	0.2907	7.22572	0.14295	2.60134
0.1422	22.912	0.289	11.6778	0.2907	7.23307	0.14375	2.61634
0.143	22.9504	0.289	11.7239	0.2922	7.23885	0.14375	2.631
0.143	23.0308	0.2906	11.7856	0.2922	7.24436	0.14455	2.63867
0.14375	23.0778	0.2906	11.85	0.2938	7.26877	0.14455	2.64767
0.14455	23.1564	0.2921	11.9194	0.2938	7.27008	0.1453	2.66478
0.14455	23.235	0.2921	11.9722	0.2954	7.26431	0.1453	2.66823
0.14535	23.3068	0.2937	12.02	0.2954	7.26903	0.1461	2.67034
0.14535	23.3744	0.2937	12.0494	0.2969	7.31654	0.1461	2.676
0.1461	23.4017	0.2953	12.1067	0.2969	7.36037	0.14685	2.69123
0.1461	23.5068	0.2953	12.2156	0.2985	7.37927	0.14765	2.696
0.1469	23.5675	0.2968	12.3117	0.2985	7.39711	0.14765	2.71456
0.1469	23.6376	0.2968	12.3644	0.3	7.42284	0.14845	2.73045
0.1477	23.6923	0.2984	12.4189	0.3	7.42205	0.14845	2.742
0.14845	23.7684	0.2984	12.45	0.3016	7.42362	0.1492	2.74612
0.14845	23.8624	0.3	12.5156	0.3016	7.44751	0.1492	2.75445
0.14925	23.935	0.3	12.5806	0.3032	7.46483	0.15	2.76856
0.14925	24.0239	0.3015	12.6211	0.3032	7.50131	0.15	2.78078
0.15	24.0863	0.3015	12.6689	0.3047	7.52966	0.1508	2.78567
0.15	24.1299	0.3031	12.74	0.3047	7.5357	0.15155	2.80112
0.1508	24.1231	0.3031	12.7878	0.3063	7.5483	0.15155	2.81478
0.1508	24.1932	0.3031	12.7972	0.3063	7.56089	0.15235	2.81712
0.1516	24.2889	0.3046	12.8272	0.3079	7.57087	0.15235	2.82245
0.1516	24.3624	0.3046	12.8606	0.3079	7.5958	0.1531	2.83967
0.15235	24.4581	0.3062	12.9217	0.3094	7.61601	0.1531	2.84934
0.15315	24.5239	0.3062	12.9733	0.3094	7.62599	0.1539	2.85956
0.15315	24.5556	0.3062	13.0117	0.311	7.65591	0.1539	2.87389
0.15395	24.5726	0.3078	13.0539	0.311	7.67323	0.1547	2.89156
0.15395	24.6538	0.3078	13.1244	0.3125	7.67375	0.15545	2.90312
0.1547	24.765	0.3093	13.1939	0.3125	7.6874	0.15545	2.90845
0.1547	24.8333	0.3093	13.2367	0.3141	7.72047	0.15625	2.91867
0.1555	24.9017	0.3109	13.2667	0.3141	7.73701	0.15625	2.92889
0.1555	24.9453	0.3109	13.325	0.3157	7.74383	0.15705	2.92889
0.15625	25.0111	0.3125	13.3411	0.3157	7.779	0.15705	2.93489
0.15625	25.0496	0.3125	13.4011	0.3172	7.80709	0.1578	2.95334
0.15705	25.1043	0.314	13.4656	0.3172	7.82126	0.1578	2.96123
0.15705	25.1906	0.314	13.5294	0.3188	7.83885	0.1586	2.969
0.15785	25.2872	0.3156	13.575	0.3188	7.85801	0.1586	2.98445
0.15785	25.3667	0.3156	13.6433	0.3204	7.86851	0.15935	2.99723
0.1586	25.4427	0.3171	13.6878	0.3219	7.88635	0.15935	2.99923
0.1594	25.506	0.3171	13.73	0.3219	7.89685	0.16015	3.01389
0.1594	25.5684	0.3187	13.8106	0.3235	7.9126	0.16015	3.02645
0.1602	25.6205	0.3187	13.8639	0.3235	7.93596	0.16095	3.03212
0.1602	25.6291	0.3203	13.9078	0.325	7.96378	0.16095	3.03878
0.16095	25.7154	0.3203	13.985	0.325	7.9916	0.1617	3.04856
0.16095	25.7923	0.3218	14.0294	0.3266	8.01102	0.1617	3.05078
0.16175	25.8393	0.3218	14.1056	0.3266	8.04147	0.1625	3.06112
0.16175	25.9103	0.3234	14.1778	0.3282	8.06378	0.1625	3.07323
0.1625	25.9274	0.325	14.2161	0.3282	8.07139	0.1633	3.08356
0.1625	25.9513	0.325	14.2872	0.3297	8.0727	0.16405	3.09778
0.1633	26	0.3265	14.3578	0.3297	8.09186	0.16405	3.10823
0.1633	26.1367	0.3281	14.44	0.3313	8.11339	0.16405	3.11378
0.1641	26.2068	0.3281	14.52	0.3313	8.12467	0.16485	3.12645
0.1641	26.2419	0.3296	14.6156	0.3329	8.14882	0.1656	3.13867
0.16485	26.3299	0.3312	14.7044	0.3329	8.16037	0.1656	3.14489
0.16485	26.3573	0.3312	14.7711	0.3344	8.17323	0.1664	3.15145
0.16565	26.3974	0.3328	14.805	0.3344	8.17795	0.1664	3.16667
0.16565	26.4291	0.3328	14.8467	0.336	8.18767	0.1672	3.17212
0.16645	26.5539	0.3343	14.9194	0.336	8.21129	0.1672	3.17689
0.16645	26.6641	0.3359	14.9778	0.3375	8.24725	0.16795	3.19412
0.1672	26.7248	0.3375	15.0117	0.3375	8.26457	0.16795	3.207
0.168	26.8043	0.3375	15.065	0.3391	8.27664	0.16875	3.22023
0.168	26.865	0.339	15.1567	0.3391	8.28215	0.16875	3.22867
0.16875	26.9359	0.3406	15.3183	0.3407	8.29659	0.16955	3.23945
0.16875	26.9932	0.3406	15.5017	0.3407	8.31286	0.16955	3.249
0.16955	27.0573	0.3421	15.6133	0.3422	8.32074	0.1703	3.25256
0.16955	27.1188	0.3437	15.5928	0.3422	8.34068	0.1711	3.26289
0.17035	27.1333	0.3437	15.4967	0.3422	8.3748	0.1711	3.27223
0.17035	27.1983	0.3453	15.4811	0.3438	8.40184	0.17185	3.27834
0.1711	27.2709	0.3468	15.6039	0.3438	8.41339	0.17185	3.28334
0.1711	27.3231	0.3468	15.8189	0.3454	8.42782	0.17265	3.29589
0.1719	27.3214	0.3484	15.9822	0.3454	8.4357	0.17265	3.31078
0.1719	27.3692	0.3484	15.9578	0.3469	8.44305	0.17345	3.32067
0.1727	27.4453	0.35	15.8122	0.3469	8.46693	0.17345	3.33145
0.17345	27.5197	0.35	15.7694	0.3485	8.48294	0.1742	3.34912
0.17345	27.5974	0.3515	15.8889	0.3485	8.50158	0.175	3.35789
0.17425	27.7265	0.3531	16.1	0.35	8.51995	0.175	3.36189
0.17425	27.8393	0.3531	16.3367	0.35	8.54095	0.1758	3.37256
0.175	27.8444	0.3546	16.4483	0.3516	8.53412	0.1758	3.38923
0.175	27.8675	0.3546	16.4411	0.3516	8.55066	0.17655	3.39823
0.1758	27.9419	0.3562	16.3506	0.3532	8.57402	0.17655	3.409
0.1758	28.0154	0.3562	16.2928	0.3532	8.59239	0.17735	3.42112
0.1766	28.053	0.3562	16.3006	0.3547	8.60709	0.17735	3.43245
0.1766	28.1316	0.3578	16.3783	0.3547	8.61916	0.1781	3.43912
0.17735	28.2538	0.3578	16.4267	0.3563	8.63753	0.1789	3.44967
0.17735	28.2573	0.3593	16.4667	0.3563	8.65381	0.1789	3.46378
0.17815	28.3325	0.3593	16.5556	0.3579	8.66824	0.1797	3.47312
0.17815	28.4222	0.3609	16.6561	0.3579	8.69239	0.1797	3.47612
0.17895	28.4889	0.3609	16.7083	0.3594	8.72362	0.18045	3.49334
0.1797	28.4957	0.3625	16.7772	0.3594	8.74725	0.18045	3.50512
0.1797	28.5376	0.3625	16.7872	0.361	8.75722	0.18125	3.51423
0.1805	28.6205	0.364	16.8383	0.361	8.78452	0.18205	3.52323
0.1805	28.6308	0.364	16.89	0.3625	8.79948	0.18205	3.54
0.18125	28.712	0.3656	16.9567	0.3625	8.8189	0.1828	3.55089
0.18125	28.8077	0.3656	17.04	0.3641	8.83937	0.1828	3.55712
0.18205	28.8735	0.3671	17.115	0.3657	8.86142	0.1836	3.56689
0.18205	28.9137	0.3671	17.1528	0.3657	8.87428	0.1836	3.58134
0.18285	28.9615	0.3687	17.1878	0.3672	8.89606	0.18435	3.58612
0.18285	29.0453	0.3687	17.2428	0.3672	8.91496	0.18515	3.59967
0.1836	29.1026	0.3703	17.3183	0.3688	8.93307	0.18515	3.611
0.1836	29.1675	0.3703	17.3939	0.3688	8.95118	0.18595	3.62156
0.1844	29.2556	0.3718	17.4778	0.3704	8.9769	0.18595	3.63
0.1844	29.3248	0.3718	17.5022	0.3719	8.99528	0.1867	3.64478
0.1852	29.3539	0.3718	17.4983	0.3719	9.02441	0.1867	3.653
0.1852	29.3863	0.3734	17.5133	0.3735	9.042	0.1875	3.659
0.18595	29.5026	0.3734	17.5522	0.3735	9.05722	0.1883	3.66967
0.18675	29.6043	0.375	17.6122	0.375	9.08189	0.1883	3.68245
0.18675	29.6496	0.375	17.6883	0.375	9.10656	0.18905	3.68967
0.1875	29.6863	0.3765	17.7556	0.3766	9.10709	0.18905	3.70145
0.1875	29.7615	0.3765	17.7983	0.3766	9.13832	0.18985	3.71267
0.1883	29.7992	0.3781	17.8678	0.3782	9.15643	0.18985	3.72589
0.1883	29.8273	0.3781	17.9372	0.3797	9.17375	0.1906	3.741
0.1891	29.9479	0.3796	17.9989	0.3797	9.19606	0.1914	3.75112
0.1891	30.0539	0.3796	18.0694	0.3813	9.22126	0.1914	3.76134
0.18985	30.0803	0.3812	18.1022	0.3813	9.23465	0.1922	3.77523
0.18985	30.0726	0.3812	18.1472	0.3829	9.25722	0.1922	3.78312
0.19065	30.1487	0.3828	18.2083	0.3829	9.26483	0.19295	3.78556
0.19065	30.2	0.3828	18.2544	0.3844	9.27979	0.19295	3.79823
0.19145	30.2419	0.3828	18.3239	0.3844	9.29475	0.19375	3.80912
0.1922	30.3367	0.3843	18.4194	0.386	9.3	0.19455	3.82089
0.1922	30.4239	0.3843	18.4778	0.386	9.30578	0.19455	3.83489
0.193	30.488	0.3859	18.5111	0.3875	9.32756	0.1953	3.84889
0.193	30.5513	0.3859	18.5511	0.3875	9.3378	0.1953	3.85312
0.19375	30.6282	0.3875	18.61	0.3891	9.35643	0.1961	3.85634
0.19375	30.6812	0.3875	18.6528	0.3891	9.37585	0.1961	3.86067
0.19455	30.7077	0.389	18.7106	0.3907	9.40053	0.19685	3.873
0.19455	30.7487	0.389	18.7628	0.3907	9.41496	0.19685	3.88523
0.19535	30.8239	0.3906	18.7922	0.3922	9.45092	0.19765	3.89778
0.19535	30.835	0.3906	18.8089	0.3938	9.4727	0.19765	3.90267
0.1961	30.882	0.3921	18.8722	0.3938	9.48189	0.19845	3.91723
0.1961	30.9786	0.3921	18.9167	0.3954	9.50289	0.19845	3.92245
0.1969	31.0761	0.3937	19.0028	0.3954	9.51654	0.1992	3.93245
0.1977	31.1641	0.3937	19.0772	0.3969	9.52625	0.1992	3.94412
0.1977	31.2111	0.3953	19.1294	0.3969	9.54121	0.2	3.95812
0.19845	31.2974	0.3953	19.1467	0.3985	9.56142	0.2	3.96323
0.19845	31.3521	0.3953	19.1722	0.3985	9.57297	0.2008	3.97389
0.19925	31.4008	0.3968	19.2244	0.4	9.59449	0.2008	3.97367
0.19925	31.4504	0.3968	19.29	0.4	9.59921	0.20155	3.983
0.2	31.5231	0.3984	19.3867	0.4016	9.62074	0.20155	3.99634
0.2008	31.6171	0.3984	19.4461	0.4016	9.64725	0.20235	4.00689
0.2008	31.6461	0.4	19.4856	0.4032	9.65066	0.20235	4.01167
0.2016	31.7214	0.4	19.5356	0.4032	9.66536	0.2031	4.02467
0.2016	31.8026	0.4015	19.605	0.4047	9.69134	0.2031	4.033
0.20235	31.8179	0.4015	19.6867	0.4047	9.70499	0.2039	4.04467
0.20235	31.8453	0.4031	19.7656	0.4063	9.72441	0.2039	4.05723
0.20315	31.9043	0.4031	19.8211	0.4063	9.74147	0.2047	4.06645
0.20315	32.0034	0.4046	19.8656	0.4079	9.75853	0.2047	4.07078
0.20395	32.0496	0.4046	19.9211	0.4079	9.76824	0.20545	4.08645
0.2047	32.1256	0.4062	19.9511	0.4094	9.80184	0.20625	4.09556
0.2047	32.2034	0.4062	19.9867	0.411	9.80683	0.20625	4.10245
0.2055	32.2094	0.4078	20.07	0.411	9.83412	0.20705	4.11756
0.2055	32.2444	0.4078	20.1033	0.4125	9.84252	0.20705	4.129
0.20625	32.2914	0.4093	20.1756	0.4125	9.86063	0.2078	4.13223
0.20625	32.3838	0.4109	20.25	0.4141	9.87664	0.2078	4.13923
0.20705	32.4205	0.4109	20.3033	0.4141	9.89974	0.2086	4.15712
0.20705	32.4846	0.4125	20.3711	0.4157	9.9189	0.20935	4.16989
0.20785	32.5761	0.4125	20.4789	0.4157	9.93281	0.20935	4.18223
0.20785	32.6017	0.414	20.5428	0.4172	9.95354	0.20935	4.19767
0.2086	32.6581	0.414	20.6078	0.4172	9.97953	0.21015	4.20256
0.2094	32.7496	0.4156	20.68	0.4188	9.96903	0.21015	4.207
0.2094	32.8795	0.4171	20.7439	0.4188	9.98504	0.21095	4.21545
0.2102	32.9	0.4171	20.8083	0.4204	10.0029	0.21095	4.22078
0.2102	32.9231	0.4187	20.8639	0.4219	10.0291	0.2117	4.22912
0.21095	32.9838	0.4187	20.9189	0.4219	10.0525	0.2117	4.24345
0.21095	33.0479	0.4203	21.0083	0.4235	10.073	0.2125	4.25245
0.21175	33.1291	0.4203	21.0761	0.4235	10.0787	0.2125	4.25334
0.21175	33.1915	0.4218	21.125	0.425	10.0887	0.2133	4.26023
0.2125	33.2718	0.4234	21.1972	0.425	10.0966	0.2133	4.27034
0.2125	33.3	0.4234	21.2433	0.4266	10.1105	0.21405	4.28512
0.2133	33.3427	0.425	21.2917	0.4266	10.1302	0.21405	4.29212
0.2133	33.4197	0.425	21.3472	0.4282	10.158	0.21405	4.29689
0.2141	33.4915	0.4265	21.4067	0.4297	10.1832	0.21485	4.30189
0.2141	33.5094	0.4265	21.4983	0.4297	10.2108	0.21485	4.31078
0.21485	33.5504	0.4281	21.5889	0.4313	10.2205	0.2156	4.31945
0.21565	33.6385	0.4281	21.6594	0.4313	10.2425	0.2156	4.333
0.21565	33.7086	0.4296	21.7256	0.4329	10.263	0.2164	4.33823
0.21645	33.7265	0.4296	21.7639	0.4329	10.2782	0.2164	4.34823
0.21645	33.7496	0.4312	21.8217	0.4344	10.2814	0.2172	4.35423
0.2172	33.8111	0.4312	21.88	0.4344	10.2974	0.2172	4.35923
0.2172	33.8838	0.4328	21.9411	0.436	10.3178	0.21795	4.36645
0.218	33.9444	0.4343	22.0233	0.436	10.3307	0.21795	4.38056
0.218	34.0393	0.4343	22.0906	0.4375	10.352	0.21875	4.38823
0.21875	34.1427	0.4359	22.1533	0.4375	10.3774	0.21875	4.39667
0.21875	34.1829	0.4359	22.1989	0.4391	10.3979	0.21955	4.40589
0.21955	34.1966	0.4375	22.2511	0.4407	10.4202	0.21955	4.42034
0.22035	34.2624	0.4375	22.2906	0.4407	10.4165	0.2203	4.43345
0.22035	34.3008	0.439	22.3867	0.4422	10.4278	0.2203	4.44378
0.2211	34.3633	0.439	22.4672	0.4422	10.4381	0.2211	4.45678
0.2211	34.4598	0.4406	22.5256	0.4438	10.443	0.2211	4.472
0.2219	34.5803	0.4406	22.5761	0.4438	10.4352	0.22185	4.47912
0.2219	34.594	0.4421	22.6533	0.4454	10.5262	0.22185	4.48578
0.2227	34.5547	0.4421	22.7033	0.4454	10.489	0.22265	4.49334
0.22345	34.6333	0.4437	22.7633	0.4469	10.5779	0.22345	4.50523
0.22345	34.7632	0.4437	22.8089	0.4469	10.5228	0.22345	4.51523
0.22425	34.8598	0.4453	22.8739	0.4485	10.5108	0.2242	4.52634
0.22425	34.9556	0.4453	22.935	0.4485	10.5517	0.2242	4.53489
0.225	34.9829	0.4468	23.0089	0.45	10.5333	0.225	4.53556
0.225	34.9487	0.4468	23.0694	0.4516	10.6144	0.225	4.54578
0.2258	34.9188	0.4484	23.1106	0.4516	10.6499	0.2258	4.55967
0.2258	35.0043	0.45	23.1744	0.4532	10.6564	0.2258	4.57123
0.2266	35.1709	0.45	23.2406	0.4532	10.6601	0.22655	4.58745
0.2266	35.2897	0.4515	23.2894	0.4547	10.6383	0.22735	4.596
0.22735	35.2855	0.4515	23.335	0.4547	10.6341	0.22735	4.60445
0.22815	35.3043	0.4531	23.3928	0.4563	10.6808	0.2281	4.61378
0.22815	35.3026	0.4531	23.4622	0.4563	10.7325	0.2281	4.62023
0.22895	35.2846	0.4546	23.4956	0.4579	10.7716	0.2289	4.63178
0.22895	35.4103	0.4546	23.55	0.4594	10.7716	0.2297	4.65034
0.2297	35.5538	0.4562	23.6394	0.4594	10.7848	0.2297	4.66156
0.2297	35.682	0.4562	23.68	0.461	10.7948	0.23045	4.67023
0.2305	35.7086	0.4578	23.7517	0.461	10.8021	0.23045	4.68289
0.23125	35.7162	0.4578	23.8361	0.4625	10.8081	0.23125	4.69445
0.23125	35.765	0.4593	23.9072	0.4625	10.8087	0.23205	4.70423
0.23205	35.7803	0.4593	23.9583	0.4641	10.8123	0.23205	4.72145
0.23205	35.8376	0.4609	24.0128	0.4641	10.8176	0.2328	4.73334
0.23285	35.9419	0.4609	24.0728	0.4657	10.832	0.2328	4.74267
0.2336	36.0248	0.4625	24.1256	0.4657	10.8614	0.2336	4.75289
0.2336	36.0821	0.4625	24.1917	0.4672	10.8919	0.23435	4.76378
0.2344	36.1564	0.464	24.2572	0.4672	10.957	0.23435	4.77278
0.2344	36.259	0.464	24.3156	0.4688	10.9819	0.23515	4.79278
0.2352	36.2479	0.4656	24.3711	0.4688	10.9738	0.23515	4.80612
0.23595	36.2863	0.4671	24.4111	0.4704	10.9559	0.23595	4.816
0.23595	36.3872	0.4671	24.4656	0.4719	10.9373	0.2367	4.82567
0.23675	36.5419	0.4687	24.5244	0.4719	10.9656	0.2367	4.84145
0.23675	36.6034	0.4687	24.5978	0.4735	10.9709	0.2375	4.84734
0.2375	36.6812	0.4703	24.6394	0.4735	10.963	0.2375	4.85145
0.2375	36.7521	0.4703	24.6817	0.475	11.0155	0.2383	4.85734
0.2383	36.7513	0.4718	24.755	0.475	11.0845	0.2383	4.871
0.2391	36.765	0.4718	24.8144	0.4766	11.127	0.23905	4.881
0.2391	36.835	0.4734	24.8694	0.4766	11.1273	0.23985	4.89612
0.23985	36.9846	0.4734	24.9117	0.4782	11.0979	0.23985	4.91267
0.23985	37.0188	0.475	24.9794	0.4782	11.0882	0.2406	4.92534
0.24065	37.0444	0.475	25.0417	0.4797	11.0997	0.2406	4.93712
0.24065	37.1051	0.4765	25.1256	0.4797	11.1197	0.2414	4.94845
0.24145	37.1359	0.4765	25.2189	0.4813	11.1685	0.2414	4.95723
0.24145	37.1983	0.4781	25.2967	0.4829	11.2108	0.2422	4.97167
0.2422	37.2581	0.4796	25.3489	0.4829	11.1546	0.24295	4.98345
0.2422	37.3812	0.4796	25.4039	0.4844	11.0349	0.24295	4.99
0.243	37.3855	0.4812	25.4733	0.4844	11.148	0.24375	4.99523
0.243	37.3453	0.4812	25.5122	0.486	11.2701	0.24375	5.00134
0.24375	37.3727	0.4828	25.5694	0.486	11.3438	0.24455	5.01478
0.24375	37.3872	0.4828	25.6344	0.4875	11.443	0.24455	5.02545
0.24455	37.4709	0.4843	25.6994	0.4891	11.2614	0.2453	5.03289
0.24455	37.5376	0.4843	25.7589	0.4891	11.1433	0.2453	5.04756
0.24535	37.5906	0.4859	25.8283	0.4907	11.1932	0.2461	5.05978
0.24535	37.6214	0.4859	25.8906	0.4907	11.1984	0.2461	5.06778
0.24535	37.6273	0.4875	25.9561	0.4922	11.2927	0.24685	5.073
0.2461	37.659	0.489	26.0444	0.4922	11.4375	0.24685	5.07967
0.2461	37.7145	0.489	26.105	0.4938	11.4092	0.24765	5.09589
0.2469	37.7521	0.4906	26.1261	0.4938	11.3672	0.24765	5.10267
0.2469	37.812	0.4906	26.1906	0.4954	11.3186	0.24845	5.11334
0.2477	37.894	0.4921	26.2617	0.4954	11.2711	0.24845	5.11845
0.2477	37.9444	0.4921	26.3122	0.4969	11.3745	0.2492	5.13278
0.24845	37.988	0.4937	26.3578	0.4985	11.4252	0.25	5.14289
0.24845	38	0.4953	26.4433	0.4985	11.4656	0.25	5.155
0.24925	38.0615	0.4953	26.5078	0.5	11.4885	0.2508	5.16467
0.24925	38.1308	0.4968	26.5856	0.5	11.4722	0.2508	5.17489
0.25	38.1248	0.4968	26.6444	0.5016	11.4276	0.25155	5.18089
0.25	38.1829	0.4984	26.7239	0.5016	11.4465	0.25155	5.19223
0.25	38.2154	0.4984	26.7928	0.5032	11.5039	0.25235	5.19889
0.2508	38.2282	0.5	26.8583	0.5032	11.5627	0.25235	5.20856
0.2508	38.2564	0.5	26.8978	0.5047	11.61	0.2531	5.21856
0.2516	38.3034	0.5015	26.9139	0.5047	11.6276	0.2531	5.22867
0.2516	38.3624	0.5015	26.9656	0.5063	11.5829	0.2539	5.23656
0.25235	38.4256	0.5031	27.04	0.5063	11.5207	0.2539	5.24689
0.25235	38.4667	0.5046	27.1072	0.5079	11.5339	0.2547	5.25256
0.25315	38.5342	0.5046	27.1861	0.5094	11.59	0.2547	5.26367
0.25315	38.5744	0.5062	27.2433	0.5094	11.6257	0.25545	5.26845
0.25395	38.6111	0.5062	27.3028	0.511	11.6908	0.25545	5.27356
0.25395	38.6855	0.5078	27.3789	0.511	11.7095	0.25625	5.28445
0.2547	38.7538	0.5078	27.4517	0.5125	11.7144	0.25625	5.30189
0.2547	38.7863	0.5093	27.5211	0.5141	11.6787	0.25625	5.30778
0.2555	38.8137	0.5093	27.5883	0.5141	11.6549	0.25705	5.31978
0.25625	38.8333	0.5109	27.6083	0.5157	11.6743	0.25705	5.32856
0.25625	38.8752	0.5109	27.6656	0.5157	11.7341	0.2578	5.33112
0.25705	38.9342	0.5125	27.7233	0.5172	11.7719	0.2578	5.33612
0.25705	39.065	0.514	27.7878	0.5188	11.8129	0.2586	5.349
0.25785	39.0974	0.514	27.8783	0.5188	11.8475	0.2586	5.35723
0.25785	39.1427	0.5156	27.9433	0.5204	11.8318	0.25935	5.37367
0.2586	39.1461	0.5156	27.9933	0.5204	11.7772	0.25935	5.37423
0.2594	39.1453	0.5171	28.0278	0.5219	11.7932	0.26015	5.38223
0.2594	39.2556	0.5171	28.0633	0.5235	11.8241	0.26015	5.38889
0.2602	39.3427	0.5187	28.1378	0.5235	11.8743	0.26095	5.39734
0.2602	39.4598	0.5187	28.21	0.525	11.9244	0.26095	5.406
0.26095	39.535	0.5203	28.2983	0.525	11.9761	0.26095	5.42223
0.26095	39.594	0.5203	28.3261	0.5266	11.9701	0.2617	5.43167
0.26175	39.5957	0.5218	28.4022	0.5282	11.9367	0.2617	5.43178
0.26175	39.606	0.5218	28.4772	0.5282	11.9291	0.2625	5.43712
0.2625	39.6906	0.5234	28.5439	0.5297	11.9567	0.2625	5.44423
0.2633	39.7291	0.525	28.6178	0.5297	12.0108	0.2633	5.44623
0.2633	39.8051	0.525	28.6517	0.5313	12.0473	0.2633	5.46
0.2641	39.8761	0.5265	28.6928	0.5313	12.0727	0.26405	5.47167
0.2641	39.9812	0.5265	28.7506	0.5329	12.0688	0.26405	5.47578
0.26485	40.0077	0.5281	28.7939	0.5344	12.0247	0.26485	5.48356
0.26485	39.9778	0.5281	28.8594	0.5344	12.011	0.26485	5.49167
0.26565	40.0385	0.5296	28.9278	0.536	12.057	0.26485	5.49989
0.26565	40.0992	0.5296	28.9928	0.536	12.1029	0.2656	5.51123
0.26645	40.1966	0.5312	29.0511	0.5375	12.1286	0.2664	5.51912
0.2672	40.2453	0.5312	29.0922	0.5375	12.1533	0.2664	5.52712
0.2672	40.3479	0.5328	29.1244	0.5391	12.142	0.2672	5.54423
0.268	40.4103	0.5328	29.175	0.5391	12.1068	0.2672	5.55256
0.268	40.4145	0.5343	29.25	0.5407	12.1074	0.26795	5.56178
0.26875	40.4692	0.5343	29.3161	0.5407	12.1528	0.26795	5.57434
0.26875	40.5265	0.5359	29.3811	0.5422	12.1905	0.26875	5.58889
0.26955	40.5889	0.5359	29.445	0.5422	12.2003	0.26875	5.59178
0.26955	40.6538	0.5375	29.5244	0.5422	12.2121	0.26955	5.60234
0.27035	40.7137	0.5375	29.5706	0.5438	12.2005	0.26955	5.615
0.2711	40.753	0.539	29.6361	0.5438	12.179	0.2703	5.61989
0.2711	40.765	0.5406	29.6756	0.5454	12.1664	0.2703	5.62278
0.2719	40.7906	0.5406	29.7406	0.5454	12.2102	0.2711	5.63456
0.2719	40.8709	0.5421	29.8144	0.5469	12.2428	0.27185	5.64889
0.2727	40.9256	0.5421	29.8944	0.5469	12.2549	0.27185	5.66034
0.2727	40.953	0.5437	29.9283	0.5485	12.2441	0.27265	5.67189
0.27345	41.035	0.5437	29.9761	0.5485	12.2614	0.27265	5.69323
0.27345	41.0632	0.5453	30.0433	0.55	12.2661	0.27345	5.701
0.27425	41.0795	0.5468	30.1022	0.55	12.2698	0.27345	5.7
0.275	41.1077	0.5468	30.1483	0.5516	12.2932	0.2742	5.70623
0.275	41.2197	0.5484	30.2172	0.5516	12.3173	0.2742	5.71967
0.2758	41.3248	0.5484	30.2544	0.5532	12.3173	0.275	5.72556
0.2758	41.3547	0.55	30.3467	0.5532	12.3052	0.2758	5.74056
0.2766	41.4368	0.55	30.4367	0.5547	12.3139	0.2758	5.76323
0.2766	41.4932	0.5515	30.4822	0.5547	12.3354	0.27655	5.77178
0.27735	41.5222	0.5531	30.5222	0.5547	12.336	0.27655	5.77156
0.27815	41.5342	0.5531	30.575	0.5563	12.3339	0.27735	5.785
0.27815	41.5752	0.5546	30.6228	0.5563	12.3525	0.2781	5.79656
0.27895	41.6461	0.5546	30.6983	0.5579	12.3672	0.2781	5.80178
0.27895	41.688	0.5562	30.7656	0.5594	12.3688	0.2789	5.81578
0.2797	41.7513	0.5578	30.8367	0.5594	12.3958	0.2789	5.83834
0.2797	41.7957	0.5578	30.9194	0.561	12.4139	0.2797	5.84134
0.2805	41.8393	0.5593	30.9856	0.561	12.4362	0.2797	5.84456
0.2805	41.8513	0.5593	31.0239	0.5625	12.4433	0.28045	5.857
0.28125	41.8872	0.5609	31.0806	0.5625	12.4724	0.28045	5.86978
0.28125	41.941	0.5625	31.1683	0.5641	12.4798	0.28125	5.877
0.28205	41.9812	0.5625	31.2422	0.5657	12.4824	0.28205	5.88689
0.28205	42.0564	0.564	31.3328	0.5657	12.5074	0.28205	5.89812
0.28285	42.0915	0.5656	31.3978	0.5672	12.5305	0.2828	5.90712
0.28285	42.1051	0.5656	31.4567	0.5672	12.5297	0.2828	5.91567
0.2836	42.1376	0.5671	31.53	0.5688	12.5446	0.2836	5.93023
0.2844	42.1992	0.5671	31.6106	0.5688	12.5667	0.2836	5.94556
0.2844	42.2692	0.5687	31.6533	0.5704	12.5895	0.28435	5.95778
0.2852	42.3043	0.5703	31.7261	0.5719	12.5937	0.28435	5.96167
0.2852	42.3256	0.5703	31.8272	0.5719	12.6031	0.28515	5.96767
0.28595	42.3684	0.5718	31.8922	0.5735	12.6381	0.28515	5.98134
0.28595	42.4188	0.5718	31.9611	0.5735	12.6514	0.28595	5.98856
0.28675	42.4402	0.5734	32.04	0.575	12.6543	0.28595	5.99178
0.28675	42.4675	0.5734	32.1006	0.575	12.6827	0.2867	6.00834
0.2875	42.5556	0.575	32.1561	0.5766	12.7155	0.2875	6.01867
0.2875	42.6197	0.575	32.2083	0.5782	12.7375	0.2875	6.02545
0.2883	42.6487	0.5765	32.2378	0.5782	12.7354	0.2883	6.03623
0.2883	42.6812	0.5765	32.31	0.5797	12.7417	0.2883	6.05134
0.2891	42.7333	0.5781	32.3817	0.5797	12.753	0.28905	6.05845
0.2891	42.7513	0.5781	32.4078	0.5813	12.7766	0.28905	6.06578
0.28985	42.7889	0.5796	32.4478	0.5829	12.7995	0.28985	6.07623
0.28985	42.8427	0.5796	32.5183	0.5829	12.8291	0.28985	6.08345
0.29065	42.9214	0.5812	32.5522	0.5844	12.8315	0.2906	6.088
0.29065	42.9513	0.5812	32.6017	0.5844	12.8194	0.2906	6.09989
0.29145	42.9803	0.5828	32.6222	0.586	12.8276	0.2914	6.11356
0.29145	43.0692	0.5828	32.6594	0.586	12.8444	0.2914	6.12156
0.2922	43.1231	0.5843	32.7078	0.5875	12.8612	0.2922	6.12234
0.2922	43.147	0.5843	32.7922	0.5891	12.9	0.2922	6.13156
0.293	43.1795	0.5859	32.8539	0.5891	12.9423	0.29295	6.14878
0.293	43.1957	0.5859	32.9133	0.5907	12.9514	0.29295	6.15245
0.29375	43.1992	0.5859	32.96	0.5907	12.9438	0.29375	6.15845
0.29375	43.2009	0.5875	33.0194	0.5922	12.9556	0.29375	6.17512
0.29455	43.241	0.589	33.0756	0.5922	12.9635	0.29455	6.18612
0.29455	43.2932	0.589	33.1006	0.5938	12.9777	0.29455	6.178
0.29535	43.3957	0.5906	33.125	0.5938	13.0021	0.2953	6.18945
0.29535	43.4727	0.5906	33.1722	0.5954	13.0081	0.2953	6.21056
0.2961	43.6051	0.5921	33.2406	0.5969	13.0084	0.2961	6.21645
0.2961	43.6333	0.5921	33.2861	0.5969	13.0139	0.2961	6.22278
0.2969	43.5778	0.5937	33.3656	0.5985	13.0171	0.29685	6.236
0.2969	43.5171	0.5937	33.4172	0.5985	13.0465	0.29685	6.24389
0.2977	43.5068	0.5953	33.4861	0.6	13.0837	0.29765	6.24545
0.2977	43.6239	0.5968	33.5622	0.6	13.0858	0.29765	6.25578
0.29845	43.7872	0.5968	33.625	0.6016	13.1105	0.29845	6.26612
0.29845	43.9521	0.5984	33.7028	0.6016	13.126	0.29845	6.27389
0.29925	43.9615	0.5984	33.7544	0.6032	13.1108	0.2992	6.28223
0.29925	43.8026	0.6	33.8206	0.6032	13.1123	0.2992	6.28789
0.3	43.7111	0.6015	33.9206	0.6047	13.1328	0.3	6.29489
0.3	43.7786	0.6015	33.9761	0.6047	13.1415	0.3	6.30456
0.3008	44.0008	0.6031	34.0306	0.6063	13.1454	0.3008	6.31512
0.3008	44.1769	0.6031	34.085	0.6063	13.1659	0.30155	6.32945
0.3016	44.2709	0.6046	34.1539	0.6079	13.1682	0.30155	6.34334
0.30235	44.1983	0.6062	34.2161	0.6079	13.1711	0.30235	6.34589
0.30235	44.0675	0.6062	34.2806	0.6094	13.185	0.30235	6.35812
0.30315	44.0402	0.6078	34.3506	0.6094	13.2139	0.3031	6.37678
0.30315	44.118	0.6078	34.4006	0.611	13.2226	0.3031	6.38356
0.30395	44.3274	0.6093	34.4772	0.611	13.2286	0.3039	6.38667
0.30395	44.4376	0.6093	34.5289	0.6125	13.2294	0.3047	6.40367
0.3047	44.465	0.6109	34.58	0.6125	13.2423	0.3047	6.41256
0.3047	44.4547	0.6109	34.6161	0.6141	13.2577	0.30545	6.41556
0.3055	44.4034	0.6125	34.6894	0.6141	13.2606	0.30545	6.43012
0.3055	44.4308	0.6125	34.7689	0.6157	13.2698	0.30625	6.44978
0.30625	44.5128	0.614	34.7978	0.6157	13.3113	0.30625	6.45778
0.30625	44.5744	0.614	34.8439	0.6172	13.3092	0.30705	6.46856
0.30705	44.5838	0.6156	34.9039	0.6172	13.3152	0.30705	6.46834
0.30705	44.6068	0.6156	34.9444	0.6188	13.3294	0.3078	6.47934
0.30785	44.7068	0.6171	34.99	0.6188	13.3302	0.3086	6.48689
0.30785	44.7872	0.6171	35.0456	0.6204	13.3365	0.3086	6.49534
0.3086	44.8094	0.6187	35.08	0.6204	13.3543	0.30935	6.50823
0.3094	44.806	0.6187	35.1189	0.6219	13.3543	0.30935	6.51778
0.3094	44.847	0.6203	35.1611	0.6219	13.3664	0.31015	6.51578
0.3102	44.8744	0.6203	35.1822	0.6235	13.3829	0.31015	6.52878
0.3102	44.965	0.6218	35.2394	0.6235	13.3879	0.31095	6.53689
0.31095	45.0812	0.6218	35.3467	0.625	13.3989	0.31095	6.54778
0.31095	45.1239	0.6234	35.3839	0.625	13.416	0.3117	6.55867
0.31175	45.0675	0.6234	35.415	0.6266	13.4223	0.3117	6.57456
0.31175	45.0282	0.625	35.4711	0.6266	13.4249	0.3125	6.582
0.3125	45.0838	0.625	35.5389	0.6282	13.4457	0.3125	6.58689
0.3125	45.182	0.6265	35.5944	0.6282	13.4354	0.3133	6.59634
0.3133	45.306	0.6265	35.6839	0.6297	13.4383	0.31405	6.61456
0.3133	45.3359	0.6281	35.7317	0.6297	13.4661	0.31405	6.62678
0.3141	45.3017	0.6281	35.7761	0.6313	13.4701	0.31485	6.63456
0.3141	45.2086	0.6296	35.8178	0.6313	13.4659	0.31485	6.64123
0.31485	45.2034	0.6296	35.8594	0.6329	13.4955	0.3156	6.65034
0.31485	45.3368	0.6312	35.8844	0.6329	13.5016	0.3156	6.65489
0.31565	45.488	0.6312	35.9306	0.6344	13.5113	0.3164	6.66256
0.31565	45.6111	0.6328	36.0017	0.6344	13.5307	0.3164	6.675
0.31645	45.6436	0.6328	36.0544	0.636	13.5459	0.3172	6.69278
0.31645	45.647	0.6343	36.0978	0.636	13.5473	0.3172	6.69334
0.3172	45.6094	0.6359	36.1617	0.6375	13.5596	0.31795	6.69312
0.3172	45.5872	0.6359	36.2378	0.6391	13.5541	0.31795	6.69778
0.318	45.6453	0.6375	36.3067	0.6391	13.5556	0.31875	6.714
0.31875	45.7009	0.6375	36.3528	0.6407	13.5667	0.31955	6.73012
0.31875	45.7427	0.639	36.3811	0.6407	13.5829	0.31955	6.742
0.31955	45.7581	0.639	36.4361	0.6422	13.6047	0.3203	6.76
0.31955	45.8684	0.6406	36.5061	0.6422	13.6347	0.3203	6.76423
0.32035	45.9368	0.6421	36.5867	0.6438	13.6399	0.3211	6.762
0.32035	45.9342	0.6421	36.6322	0.6438	13.6635	0.3211	6.77323
0.3211	45.9675	0.6437	36.6767	0.6454	13.6735	0.32185	6.79067
0.3211	45.9906	0.6437	36.6906	0.6454	13.6759	0.32185	6.79334
0.3219	46.0427	0.6453	36.7744	0.6469	13.6732	0.32265	6.80378
0.3219	46.1162	0.6453	36.8567	0.6485	13.6953	0.32265	6.815
0.3227	46.2325	0.6468	36.9167	0.6485	13.715	0.32345	6.81512
0.32345	46.2829	0.6468	36.98	0.65	13.7396	0.32345	6.82434
0.32345	46.259	0.6484	37.0483	0.65	13.7522	0.3242	6.84323
0.32425	46.241	0.6484	37.085	0.6516	13.7764	0.325	6.85456
0.32425	46.2444	0.65	37.1333	0.6516	13.7913	0.325	6.86045
0.325	46.2795	0.65	37.1811	0.6532	13.8024	0.3258	6.86012
0.325	46.365	0.6515	37.2278	0.6547	13.8071	0.3258	6.87556
0.3258	46.4573	0.6531	37.3044	0.6547	13.8213	0.32655	6.88712
0.3258	46.5205	0.6531	37.3933	0.6563	13.82	0.32655	6.89434
0.3266	46.5359	0.6546	37.4661	0.6563	13.8417	0.32735	6.90623
0.3266	46.5342	0.6546	37.5033	0.6579	13.8491	0.32735	6.92145
0.32735	46.5803	0.6562	37.5806	0.6594	13.8795	0.3281	6.92078
0.32735	46.6436	0.6562	37.6278	0.6594	13.885	0.3281	6.92067
0.32815	46.6761	0.6578	37.6956	0.661	13.901	0.3289	6.93456
0.32815	46.7282	0.6578	37.7294	0.661	13.9089	0.3297	6.95178
0.32895	46.7556	0.6593	37.7867	0.6625	13.9139	0.3297	6.96123
0.32895	46.7718	0.6593	37.8417	0.6625	13.9205	0.33045	6.97412
0.3297	46.782	0.6609	37.9028	0.6641	13.952	0.33045	6.97989
0.3297	46.8291	0.6609	37.9539	0.6657	13.963	0.33125	6.98578
0.3305	46.888	0.6625	38.0183	0.6657	13.9706	0.33125	6.98912
0.3305	46.9154	0.6625	38.0644	0.6672	14.0026	0.33205	7.01012
0.33125	46.9359	0.664	38.1311	0.6672	14.0081	0.3328	7.02156
0.33125	46.9342	0.664	38.1744	0.6688	14.0129	0.3328	7.036
0.33205	46.9761	0.6656	38.1967	0.6688	14.0341	0.3336	7.03923
0.33205	47.0291	0.6656	38.2294	0.6704	14.0577	0.3336	7.04289
0.33285	47.1034	0.6671	38.2811	0.6704	14.0761	0.33435	7.05612
0.33285	47.1675	0.6671	38.3617	0.6719	14.0795	0.33515	7.06778
0.3336	47.1923	0.6687	38.425	0.6735	14.0877	0.33515	7.08012
0.3336	47.2282	0.6687	38.4761	0.6735	14.0937	0.33595	7.10245
0.3344	47.2333	0.6703	38.5194	0.675	14.1074	0.3367	7.10267
0.3344	47.3094	0.6703	38.5739	0.675	14.1129	0.3367	7.10145
0.3352	47.3624	0.6718	38.6128	0.6766	14.1184	0.3375	7.11412
0.3352	47.394	0.6718	38.6744	0.6766	14.1312	0.3375	7.13445
0.33595	47.4598	0.6734	38.6911	0.6782	14.1373	0.3383	7.14367
0.33595	47.4932	0.6734	38.7511	0.6782	14.1554	0.33905	7.162
0.33675	47.5624	0.675	38.8161	0.6797	14.158	0.33905	7.17967
0.33675	47.5744	0.675	38.8739	0.6797	14.164	0.33985	7.18423
0.3375	47.6137	0.6765	38.9117	0.6813	14.1735	0.3406	7.18945
0.3375	47.6316	0.6765	39.0189	0.6813	14.1837	0.3406	7.20223
0.3383	47.6855	0.6781	39.0522	0.6829	14.2032	0.3414	7.21712
0.3391	47.7333	0.6796	39.0883	0.6829	14.21	0.3414	7.22978
0.3391	47.8214	0.6796	39.1411	0.6844	14.21	0.3422	7.23512
0.33985	47.8427	0.6812	39.1906	0.6844	14.2129	0.3422	7.241
0.33985	47.8376	0.6812	39.2361	0.686	14.2194	0.34295	7.25278
0.34065	47.906	0.6828	39.3156	0.686	14.2165	0.34375	7.263
0.34065	47.9496	0.6828	39.3611	0.6875	14.2423	0.34375	7.28123
0.34145	47.988	0.6843	39.3961	0.6875	14.2612	0.34455	7.29578
0.34145	48.041	0.6843	39.4478	0.6891	14.2682	0.34455	7.30467
0.3422	48.1077	0.6859	39.4728	0.6891	14.2688	0.3453	7.30789
0.3422	48.1624	0.6859	39.5594	0.6907	14.2562	0.3453	7.31256
0.343	48.1624	0.6875	39.6317	0.6907	14.2541	0.3461	7.319
0.34375	48.2214	0.6875	39.6761	0.6922	14.2698	0.3461	7.32689
0.34375	48.2479	0.689	39.7089	0.6922	14.2963	0.34685	7.336
0.34455	48.2957	0.689	39.755	0.6938	14.3108	0.34685	7.34334
0.34455	48.3427	0.6906	39.7956	0.6938	14.3247	0.34765	7.35
0.34535	48.3803	0.6906	39.85	0.6954	14.3365	0.34765	7.35378
0.34535	48.4556	0.6921	39.8872	0.6954	14.3305	0.34845	7.36145
0.3461	48.4923	0.6921	39.9506	0.6969	14.3297	0.34845	7.37889
0.3461	48.5367	0.6937	39.9944	0.6969	14.3467	0.3492	7.38912
0.3469	48.6009	0.6937	40.055	0.6985	14.3601	0.3492	7.39456
0.3477	48.6162	0.6953	40.095	0.6985	14.3806	0.35	7.39967
0.3477	48.6419	0.6953	40.1372	0.7	14.3992	0.35	7.40634
0.34845	48.7051	0.6968	40.1983	0.7	14.4042	0.3508	7.40867
0.34845	48.7846	0.6984	40.2533	0.7016	14.4003	0.3508	7.41823
0.34925	48.8197	0.6984	40.3022	0.7016	14.4134	0.35155	7.43334
0.34925	48.8436	0.7	40.365	0.7032	14.4073	0.35155	7.44178
0.35	48.8889	0.7	40.4206	0.7047	14.4278	0.35235	7.44534
0.35	48.9444	0.7015	40.4839	0.7047	14.4525	0.35235	7.45534
0.3508	48.9564	0.7015	40.5439	0.7063	14.4601	0.3531	7.46545
0.3508	49.0205	0.7031	40.5772	0.7063	14.4654	0.3539	7.47923
0.3516	49.094	0.7031	40.66	0.7079	14.4669	0.3539	7.49056
0.3516	49.112	0.7046	40.74	0.7079	14.4748	0.3547	7.49978
0.35235	49.1009	0.7046	40.7733	0.7094	14.4937	0.3547	7.49689
0.35315	49.1308	0.7062	40.8	0.7094	14.506	0.35545	7.49712
0.35315	49.1752	0.7078	40.8611	0.711	14.516	0.35545	7.508
0.35395	49.1915	0.7078	40.9083	0.711	14.5276	0.35625	7.52778
0.35395	49.2658	0.7093	40.9772	0.7125	14.5514	0.35625	7.54656
0.3547	49.3359	0.7093	41.0333	0.7125	14.5415	0.35705	7.55512
0.3555	49.3308	0.7109	41.1	0.7141	14.5465	0.35705	7.56423
0.3555	49.3598	0.7109	41.1406	0.7141	14.5596	0.3578	7.57334
0.35625	49.4402	0.7125	41.1861	0.7157	14.5727	0.3578	7.57723
0.35625	49.5513	0.7125	41.2067	0.7157	14.5984	0.3586	7.59134
0.35705	49.5897	0.714	41.25	0.7172	14.611	0.35935	7.60323
0.35705	49.6145	0.714	41.3317	0.7172	14.6142	0.35935	7.61034
0.35785	49.6487	0.7156	41.4111	0.7188	14.6249	0.36015	7.61212
0.35785	49.6624	0.7156	41.4411	0.7188	14.6381	0.36015	7.61467
0.3586	49.6957	0.7171	41.4494	0.7204	14.632	0.36015	7.61656
0.3594	49.7573	0.7171	41.5078	0.7204	14.6349	0.36095	7.63267
0.3594	49.8444	0.7187	41.5511	0.7219	14.6494	0.36095	7.642
0.3602	49.8496	0.7187	41.5967	0.7219	14.6543	0.3617	7.65034
0.3602	49.8624	0.7203	41.6711	0.7235	14.6779	0.3617	7.65889
0.36095	49.9162	0.7203	41.7261	0.7235	14.6832	0.3625	7.66267
0.36095	49.9846	0.7218	41.795	0.725	14.6948	0.3625	7.66478
0.36175	50.0154	0.7234	41.8633	0.725	14.7079	0.3633	7.67712
0.36175	50.0325	0.7234	41.8867	0.7266	14.7213	0.3633	7.68678
0.3625	50.1111	0.725	41.9422	0.7266	14.7152	0.36405	7.69512
0.3625	50.106	0.725	41.9789	0.7282	14.721	0.36405	7.70078
0.3633	50.1573	0.7265	42.0217	0.7282	14.7428	0.36485	7.71
0.3633	50.2308	0.7265	42.0483	0.7297	14.7454	0.36485	7.71278
0.3641	50.2752	0.7281	42.1233	0.7297	14.7706	0.3656	7.72012
0.36485	50.312	0.7281	42.1489	0.7313	14.7827	0.3656	7.73212
0.36485	50.2957	0.7296	42.1972	0.7313	14.789	0.3664	7.74389
0.36565	50.3308	0.7296	42.2739	0.7329	14.7948	0.3664	7.75312
0.36565	50.3547	0.7312	42.3017	0.7329	14.7934	0.3672	7.76634
0.36645	50.4094	0.7312	42.355	0.7329	14.7987	0.3672	7.77112
0.36645	50.5265	0.7328	42.39	0.7344	14.811	0.36795	7.77612
0.3672	50.5838	0.7328	42.4472	0.7344	14.8346	0.36795	7.78256
0.3672	50.6034	0.7343	42.4989	0.736	14.8404	0.36875	7.79212
0.368	50.5966	0.7359	42.5372	0.736	14.8533	0.36955	7.79756
0.368	50.6316	0.7359	42.5811	0.7375	14.8591	0.36955	7.81267
0.36875	50.6846	0.7375	42.6344	0.7375	14.8554	0.3703	7.822
0.36875	50.7256	0.7375	42.69	0.7391	14.8591	0.3703	7.83356
0.36955	50.7803	0.739	42.74	0.7391	14.8677	0.3711	7.84278
0.37035	50.8444	0.739	42.7844	0.7407	14.8845	0.37185	7.85212
0.37035	50.8923	0.7406	42.8389	0.7407	14.906	0.37185	7.85912
0.3711	50.9197	0.7406	42.8644	0.7422	14.9228	0.37265	7.87067
0.3711	50.9581	0.7421	42.9422	0.7422	14.9207	0.37265	7.87934
0.3719	50.9744	0.7421	42.9889	0.7438	14.9197	0.37345	7.88734
0.3719	50.9923	0.7437	43.01	0.7438	14.9402	0.3742	7.9
0.3727	51.0197	0.7437	43.0433	0.7454	14.9402	0.3742	7.91312
0.37345	51.112	0.7453	43.1111	0.7469	14.9522	0.375	7.92789
0.37345	51.1521	0.7468	43.1594	0.7469	14.9672	0.3758	7.94034
0.37425	51.1983	0.7468	43.2033	0.7485	14.9929	0.3758	7.94356
0.37425	51.2393	0.7484	43.2383	0.7485	15.0173	0.37655	7.954
0.375	51.2684	0.7484	43.2689	0.75	15.0425	0.37655	7.96356
0.375	51.2983	0.75	43.3294	0.75	15.0499	0.37735	7.96889
0.3758	51.3487	0.75	43.3639	0.7516	15.0709	0.37735	7.98367
0.3766	51.4179	0.7515	43.4239	0.7532	15.0764	0.3781	7.99545
0.3766	51.4701	0.7515	43.4656	0.7532	15.0811	0.3789	8.00256
0.37735	51.5179	0.7531	43.5478	0.7547	15.0856	0.3789	8.00689
0.37735	51.5496	0.7531	43.5711	0.7547	15.122	0.3797	8.02045
0.37815	51.5983	0.7546	43.63	0.7563	15.1336	0.3797	8.02856
0.37815	51.641	0.7546	43.6722	0.7563	15.1462	0.38045	8.036
0.37895	51.6855	0.7562	43.7606	0.7579	15.157	0.38045	8.04645
0.37895	51.7581	0.7578	43.8239	0.7594	15.1606	0.38125	8.05945
0.3797	51.8026	0.7578	43.8489	0.7594	15.1803	0.38125	8.06234
0.3797	51.8145	0.7593	43.8761	0.761	15.2105	0.38205	8.07223
0.3805	51.8333	0.7593	43.9306	0.761	15.2192	0.38205	8.08389
0.3805	51.8205	0.7609	43.9967	0.7625	15.22	0.3828	8.09289
0.38125	51.8769	0.7609	44.0478	0.7641	15.2404	0.3828	8.09912
0.38125	51.8863	0.7625	44.0672	0.7641	15.2383	0.3836	8.10734
0.38205	51.9222	0.764	44.145	0.7657	15.2533	0.3836	8.11189
0.38205	51.9718	0.764	44.2011	0.7657	15.2716	0.38435	8.11689
0.38285	52.035	0.7656	44.2256	0.7672	15.2898	0.38435	8.12034
0.38285	52.0573	0.7656	44.2789	0.7672	15.3176	0.38515	8.13189
0.3836	52.0769	0.7671	44.3111	0.7688	15.3438	0.38515	8.14256
0.3836	52.1171	0.7671	44.385	0.7688	15.343	0.38515	8.15045
0.3844	52.1256	0.7687	44.44	0.7704	15.3598	0.38595	8.15245
0.3844	52.1342	0.7687	44.4783	0.7719	15.3656	0.38595	8.16
0.3852	52.1436	0.7703	44.535	0.7719	15.3756	0.3867	8.16623
0.38595	52.1761	0.7703	44.6061	0.7735	15.3806	0.3867	8.17556
0.38595	52.2274	0.7718	44.6333	0.7735	15.4063	0.3875	8.18523
0.38675	52.2914	0.7734	44.6739	0.775	15.4076	0.3875	8.19734
0.38675	52.3906	0.7734	44.7094	0.775	15.4236	0.3883	8.19489
0.3875	52.4521	0.775	44.7606	0.7766	15.4239	0.3883	8.19478
0.3875	52.5111	0.775	44.795	0.7766	15.4262	0.38905	8.20667
0.3883	52.5504	0.7765	44.8711	0.7782	15.4394	0.38905	8.21834
0.3883	52.5906	0.7765	44.935	0.7797	15.4619	0.38985	8.22189
0.3891	52.6	0.7781	44.9872	0.7797	15.4743	0.38985	8.23489
0.38985	52.6282	0.7796	45.0361	0.7813	15.4898	0.3906	8.24156
0.38985	52.6992	0.7796	45.0539	0.7813	15.4974	0.3906	8.24612
0.39065	52.7188	0.7812	45.1189	0.7829	15.5113	0.3906	8.25034
0.39065	52.7504	0.7812	45.1667	0.7829	15.5039	0.3914	8.25934
0.39145	52.7658	0.7828	45.2094	0.7844	15.5173	0.3914	8.26489
0.39145	52.8034	0.7828	45.2489	0.7844	15.5315	0.3922	8.27678
0.3922	52.8308	0.7843	45.3183	0.786	15.5604	0.3922	8.28056
0.393	52.8923	0.7843	45.3678	0.7875	15.5714	0.39295	8.28367
0.393	52.9795	0.7859	45.4367	0.7875	15.5887	0.39295	8.29178
0.39375	53.0504	0.7875	45.4689	0.7891	15.5968	0.39375	8.30178
0.39375	53.1026	0.7875	45.51	0.7891	15.6144	0.39375	8.31
0.39455	53.1034	0.789	45.5622	0.7907	15.622	0.39455	8.32345
0.39535	53.1419	0.789	45.6211	0.7907	15.6326	0.39455	8.33312
0.39535	53.1812	0.7906	45.6372	0.7922	15.653	0.3953	8.34234
0.3961	53.2128	0.7906	45.6989	0.7922	15.669	0.3953	8.34845
0.3961	53.2325	0.7921	45.7389	0.7938	15.6722	0.3961	8.35378
0.3969	53.2709	0.7921	45.7961	0.7954	15.6871	0.3961	8.35712
0.3977	53.3504	0.7937	45.8283	0.7954	15.6871	0.39685	8.36278
0.3977	53.4026	0.7937	45.8728	0.7969	15.7034	0.39685	8.373
0.39845	53.488	0.7953	45.95	0.7969	15.7097	0.39765	8.37934
0.39845	53.5291	0.7953	45.9839	0.7985	15.727	0.39765	8.38534
0.39925	53.5615	0.7968	46.0172	0.8	15.7333	0.39845	8.39312
0.4	53.5821	0.7968	46.0306	0.8	15.7572	0.39845	8.40389
0.4	53.6128	0.7984	46.0606	0.8016	15.7761	0.3992	8.41467
0.4008	53.6615	0.7984	46.1189	0.8016	15.7905	0.3992	8.42234
0.4008	53.6598	0.8	46.1683	0.8032	15.7942	0.4	8.431
0.4016	53.6769	0.8	46.1811	0.8047	15.8134	0.4	8.44123
0.4016	53.7462	0.8	46.225	0.8047	15.8273	0.4008	8.44434
0.40235	53.7974	0.8015	46.2594	0.8063	15.8556	0.4008	8.45278
0.40235	53.8564	0.8015	46.2956	0.8063	15.8591	0.40155	8.46478
0.40315	53.8983	0.8031	46.3306	0.8079	15.8824	0.40155	8.47545
0.40315	53.9239	0.8031	46.3733	0.8079	15.9037	0.40235	8.47178
0.40395	53.9316	0.8046	46.4144	0.8094	15.9171	0.40235	8.47989
0.4047	53.9744	0.8046	46.4878	0.811	15.92	0.4031	8.48867
0.4047	53.9923	0.8062	46.4922	0.811	15.9178	0.4031	8.49834
0.4047	54.0154	0.8062	46.5572	0.811	15.9226	0.4039	8.50778
0.4055	54.0214	0.8078	46.5867	0.8125	15.9381	0.4039	8.51923
0.4055	54.0299	0.8078	46.6222	0.8125	15.9496	0.4047	8.52067
0.40625	54.1017	0.8093	46.6567	0.8141	15.9601	0.4047	8.52878
0.40625	54.0855	0.8093	46.6994	0.8141	15.9659	0.40545	8.53689
0.40705	54.1487	0.8109	46.7378	0.8157	15.9646	0.40545	8.54356
0.40705	54.2017	0.8109	46.8	0.8157	15.9554	0.40625	8.55689
0.40785	54.2453	0.8125	46.8744	0.8172	15.963	0.40625	8.56734
0.40785	54.2897	0.8125	46.8889	0.8172	15.952	0.40705	8.57434
0.4086	54.2829	0.814	46.9372	0.8172	15.9622	0.40705	8.58112
0.4086	54.341	0.814	46.9711	0.8188	15.9717	0.4078	8.58678
0.4094	54.3598	0.8156	46.9911	0.8188	15.9698	0.4078	8.60023
0.4094	54.3803	0.8156	47.0189	0.8204	15.9772	0.4086	8.61178
0.4102	54.4171	0.8171	47.0833	0.8204	15.9793	0.40935	8.62523
0.4102	54.4462	0.8171	47.1172	0.8219	15.9882	0.40935	8.62778
0.41095	54.4633	0.8187	47.16	0.8235	16.011	0.41015	8.63078
0.41095	54.465	0.8187	47.215	0.8235	16.0328	0.41015	8.63812
0.41175	54.4906	0.8203	47.2606	0.825	16.0428	0.41095	8.64989
0.41175	54.5547	0.8203	47.3072	0.825	16.0617	0.41095	8.65834
0.4125	54.5889	0.8218	47.3567	0.8266	16.0701	0.4117	8.67278
0.4125	54.5957	0.8218	47.4006	0.8266	16.0612	0.4117	8.68478
0.4133	54.6325	0.8234	47.4544	0.8282	16.0693	0.4125	8.69123
0.4133	54.6273	0.8234	47.4933	0.8282	16.0869	0.4133	8.68945
0.4141	54.6402	0.825	47.5061	0.8297	16.0948	0.4133	8.70078
0.4141	54.6778	0.825	47.54	0.8297	16.1126	0.41405	8.70556
0.41485	54.7419	0.8265	47.6206	0.8313	16.1281	0.41405	8.71356
0.41485	54.7923	0.8265	47.6867	0.8329	16.1207	0.41485	8.724
0.41565	54.8359	0.8281	47.7022	0.8329	16.1336	0.41485	8.73812
0.41645	54.9068	0.8296	47.7472	0.8344	16.1528	0.4156	8.74434
0.41645	54.9359	0.8296	47.7828	0.8344	16.1656	0.4156	8.75467
0.4172	54.9675	0.8312	47.815	0.836	16.1934	0.4164	8.763
0.4172	54.9949	0.8312	47.865	0.836	16.2113	0.4164	8.76745
0.418	55.041	0.8328	47.9267	0.8375	16.2286	0.4172	8.77856
0.418	55.106	0.8328	47.9617	0.8391	16.2278	0.4172	8.78623
0.41875	55.1299	0.8343	48.02	0.8391	16.2433	0.41795	8.79489
0.41875	55.1846	0.8343	48.0472	0.8407	16.2491	0.41795	8.80223
0.41955	55.2154	0.8359	48.0739	0.8407	16.2745	0.41875	8.80634
0.41955	55.2145	0.8359	48.1094	0.8422	16.2937	0.41875	8.81478
0.42035	55.2145	0.8375	48.1533	0.8438	16.31	0.41955	8.81823
0.4211	55.2658	0.8375	48.2128	0.8438	16.332	0.4203	8.82445
0.4211	55.3128	0.839	48.28	0.8454	16.3457	0.4203	8.83912
0.4219	55.3188	0.839	48.2967	0.8454	16.3509	0.4211	8.85689
0.4219	55.353	0.8406	48.3222	0.8469	16.3711	0.4211	8.86523
0.4227	55.3752	0.8421	48.4139	0.8469	16.3795	0.42185	8.869
0.4227	55.4222	0.8421	48.4717	0.8485	16.3871	0.42185	8.87823
0.42345	55.4581	0.8437	48.5283	0.85	16.4024	0.42265	8.88356
0.42345	55.4906	0.8437	48.565	0.85	16.4042	0.42265	8.88956
0.42425	55.5992	0.8453	48.6272	0.8516	16.4087	0.42345	8.89912
0.42425	55.6137	0.8453	48.7039	0.8516	16.4362	0.42345	8.90712
0.425	55.6197	0.8468	48.7594	0.8532	16.4373	0.4242	8.91978
0.425	55.6291	0.8484	48.7917	0.8532	16.4302	0.4242	8.92945
0.4258	55.6239	0.8484	48.8456	0.8547	16.4454	0.425	8.92945
0.4258	55.6128	0.85	48.9133	0.8547	16.4554	0.425	8.93834
0.4266	55.6684	0.85	48.9678	0.8563	16.469	0.4258	8.95112
0.42735	55.7573	0.8515	48.985	0.8563	16.4777	0.4258	8.95356
0.42735	55.8068	0.8531	49.0244	0.8579	16.4827	0.42655	8.96467
0.42815	55.865	0.8531	49.1022	0.8579	16.4864	0.42655	8.97389
0.42815	55.9291	0.8546	49.1722	0.8594	16.5121	0.42735	8.97834
0.42895	55.9889	0.8546	49.2	0.8594	16.5218	0.4281	8.98612
0.42895	55.9992	0.8562	49.2239	0.861	16.5249	0.4281	8.99656
0.4297	56.0393	0.8562	49.2739	0.861	16.5291	0.4289	9.00212
0.4297	56.0727	0.8578	49.3583	0.8625	16.5444	0.4289	9.00912
0.4305	56.0393	0.8578	49.4139	0.8625	16.548	0.4297	9.01856
0.4305	56.0376	0.8593	49.4544	0.8641	16.5562	0.4297	9.02767
0.4305	56.0667	0.8609	49.4967	0.8641	16.564	0.43045	9.03512
0.43125	56.0769	0.8609	49.5383	0.8657	16.5735	0.43045	9.048
0.43205	56.0658	0.8625	49.585	0.8657	16.5738	0.43125	9.06256
0.43205	56.1333	0.8625	49.6417	0.8672	16.5782	0.43125	9.06845
0.43285	56.1795	0.864	49.6972	0.8672	16.5845	0.43205	9.07656
0.43285	56.2316	0.864	49.7417	0.8688	16.5924	0.4328	9.08089
0.4336	56.2462	0.8656	49.8011	0.8688	16.5955	0.4328	9.08745
0.4336	56.2778	0.8656	49.845	0.8704	16.5997	0.4336	9.09789
0.4344	56.3325	0.8671	49.8472	0.8704	16.6265	0.4336	9.10645
0.4344	56.3376	0.8687	49.9272	0.8719	16.6273	0.43435	9.11467
0.4352	56.3846	0.8687	49.9761	0.8719	16.6276	0.43435	9.13267
0.4352	56.4214	0.8703	50.0406	0.8735	16.6255	0.43515	9.13767
0.43595	56.453	0.8703	50.1067	0.8735	16.6452	0.43515	9.14156
0.43595	56.4735	0.8703	50.1139	0.875	16.648	0.43595	9.15067
0.43675	56.4709	0.8718	50.1239	0.875	16.674	0.4367	9.16145
0.43675	56.5282	0.8718	50.1728	0.8766	16.6785	0.4367	9.16612
0.4375	56.5684	0.8734	50.2167	0.8766	16.6845	0.4375	9.17478
0.4375	56.6214	0.8734	50.2383	0.8782	16.6842	0.4375	9.18023
0.4383	56.6556	0.875	50.2806	0.8782	16.6937	0.4383	9.19056
0.4383	56.7197	0.875	50.3061	0.8797	16.7076	0.4383	9.19567
0.4391	56.7393	0.8765	50.2978	0.8797	16.7312	0.43905	9.21023
0.4391	56.7239	0.8765	50.3578	0.8813	16.7423	0.43905	9.21367
0.43985	56.7675	0.8781	50.37	0.8813	16.7538	0.43985	9.22212
0.44065	56.7932	0.8781	50.4289	0.8829	16.7354	0.43985	9.227
0.44065	56.7983	0.8796	50.4911	0.8829	16.7417	0.4406	9.23934
0.44145	56.8137	0.8796	50.5344	0.8844	16.7297	0.4406	9.25012
0.44145	56.8607	0.8812	50.5317	0.8844	16.7543	0.4414	9.25645
0.4422	56.8906	0.8812	50.5706	0.886	16.7717	0.4414	9.26467
0.4422	56.9265	0.8828	50.6022	0.886	16.7832	0.4422	9.27456
0.443	57.0077	0.8828	50.6428	0.8875	16.7932	0.4422	9.27545
0.443	57.0479	0.8843	50.6844	0.8875	16.8005	0.44295	9.28589
0.44375	57.0333	0.8843	50.7622	0.8891	16.7966	0.44375	9.29434
0.44375	57.0598	0.8859	50.7872	0.8891	16.8084	0.44375	9.30578
0.44455	57.112	0.8859	50.8233	0.8907	16.8213	0.44455	9.31334
0.44455	57.1513	0.8875	50.8639	0.8907	16.8349	0.44455	9.32456
0.44535	57.1581	0.8875	50.8839	0.8922	16.8556	0.4453	9.33256
0.44535	57.2214	0.889	50.9339	0.8922	16.8617	0.4453	9.342
0.44535	57.247	0.889	50.9767	0.8938	16.8522	0.4461	9.34423
0.4461	57.2205	0.8906	51.0144	0.8938	16.8696	0.4461	9.35445
0.4461	57.2709	0.8906	51.0472	0.8954	16.8774	0.44685	9.36612
0.4469	57.3	0.8921	51.1139	0.8954	16.8942	0.44685	9.37056
0.4469	57.3231	0.8937	51.18	0.8969	16.9039	0.44765	9.37312
0.4477	57.3239	0.8937	51.2244	0.8969	16.9137	0.44765	9.38745
0.4477	57.3624	0.8953	51.2861	0.8985	16.9163	0.44845	9.398
0.44845	57.4103	0.8953	51.3172	0.8985	16.9362	0.44845	9.40356
0.44845	57.4273	0.8968	51.3422	0.9	16.9378	0.4492	9.41178
0.44925	57.4957	0.8968	51.3944	0.9	16.9467	0.45	9.42034
0.44925	57.5538	0.8984	51.43	0.9016	16.9601	0.45	9.423
0.45	57.5855	0.9	51.5072	0.9016	16.9717	0.4508	9.43034
0.45	57.5855	0.9	51.5678	0.9032	16.9751	0.4508	9.443
0.4508	57.5812	0.9015	51.6294	0.9032	16.9793	0.45155	9.45334
0.4508	57.6171	0.9015	51.6772	0.9047	16.9953	0.45155	9.46423
0.4516	57.6615	0.9031	51.7339	0.9047	16.995	0.45235	9.47223
0.4516	57.6701	0.9031	51.7722	0.9063	17.0095	0.45235	9.472
0.45235	57.694	0.9046	51.8183	0.9063	17.0165	0.4531	9.47334
0.45235	57.7231	0.9062	51.8639	0.9079	17.0178	0.4531	9.48156
0.45315	57.7838	0.9062	51.8906	0.9079	17.0281	0.4539	9.49367
0.45315	57.7889	0.9078	51.9461	0.9094	17.0467	0.4539	9.50689
0.45395	57.8205	0.9078	52.0061	0.9094	17.0559	0.4547	9.509
0.45395	57.8769	0.9093	52.0556	0.911	17.0722	0.4547	9.51889
0.4547	57.8786	0.9093	52.1267	0.911	17.0709	0.45545	9.53112
0.4547	57.9154	0.9109	52.1644	0.9125	17.0703	0.45545	9.539
0.4555	57.9786	0.9125	52.2011	0.9141	17.089	0.45625	9.547
0.45625	58.0145	0.9125	52.2233	0.9141	17.1144	0.45705	9.55878
0.45625	58.0111	0.914	52.26	0.9157	17.1236	0.45705	9.56489
0.45705	58.0573	0.914	52.3383	0.9157	17.1341	0.4578	9.57267
0.45705	58.1171	0.9156	52.3911	0.9172	17.1428	0.4578	9.57312
0.45785	58.1197	0.9156	52.4206	0.9172	17.1428	0.4586	9.57834
0.45785	58.1675	0.9171	52.4583	0.9188	17.1514	0.4586	9.589
0.4586	58.2538	0.9187	52.5333	0.9188	17.1724	0.45935	9.60934
0.4594	58.3239	0.9187	52.5783	0.9204	17.1706	0.45935	9.61567
0.4594	58.3624	0.9203	52.605	0.9204	17.185	0.46015	9.62378
0.4602	58.3966	0.9203	52.6189	0.9219	17.1987	0.46095	9.62945
0.4602	58.4402	0.9218	52.6778	0.9219	17.2157	0.46095	9.63312
0.46095	58.4342	0.9218	52.7461	0.9235	17.2286	0.4617	9.64167
0.46095	58.4692	0.9234	52.7833	0.9235	17.2373	0.4617	9.65489
0.46175	58.5248	0.925	52.8222	0.925	17.2504	0.4625	9.661
0.46175	58.5675	0.925	52.8889	0.9266	17.2706	0.4625	9.676
0.4625	58.5461	0.9265	52.9317	0.9266	17.2696	0.4633	9.68278
0.4633	58.5829	0.9265	52.9961	0.9282	17.2696	0.46405	9.68789
0.4633	58.6231	0.9281	53.0422	0.9282	17.2861	0.46405	9.69567
0.4641	58.6641	0.9281	53.075	0.9297	17.3076	0.46485	9.70867
0.4641	58.7154	0.9296	53.1361	0.9297	17.3228	0.46485	9.71289
0.46485	58.7316	0.9296	53.1833	0.9313	17.3331	0.4656	9.72212
0.46485	58.7675	0.9312	53.1806	0.9313	17.3436	0.4656	9.72945
0.46565	58.782	0.9328	53.2289	0.9329	17.3656	0.4664	9.73734
0.46565	58.8222	0.9328	53.2672	0.9344	17.3669	0.4664	9.74667
0.46645	58.8906	0.9343	53.2989	0.9344	17.379	0.4672	9.75745
0.4672	58.9128	0.9343	53.3833	0.936	17.3819	0.4672	9.76334
0.4672	58.9556	0.9359	53.4106	0.936	17.3987	0.46795	9.77223
0.468	58.9727	0.9359	53.4494	0.9375	17.4089	0.46875	9.78189
0.468	59.0008	0.9375	53.4833	0.9375	17.4294	0.46875	9.78978
0.46875	59.0461	0.9375	53.5289	0.9391	17.4302	0.46955	9.79512
0.46875	59.0932	0.939	53.5633	0.9391	17.447	0.46955	9.80645
0.46955	59.1453	0.939	53.5917	0.9407	17.469	0.4703	9.81434
0.46955	59.1897	0.9406	53.6117	0.9407	17.469	0.4703	9.82056
0.47035	59.2171	0.9406	53.6444	0.9422	17.4759	0.4711	9.82489
0.47035	59.2214	0.9406	53.7117	0.9422	17.4968	0.4711	9.83467
0.4711	59.2829	0.9421	53.7544	0.9438	17.4842	0.47185	9.84389
0.4711	59.318	0.9421	53.7772	0.9438	17.4885	0.47265	9.85612
0.4719	59.3171	0.9437	53.8161	0.9454	17.4997	0.47265	9.86278
0.4719	59.3385	0.9437	53.8239	0.9454	17.511	0.47345	9.86856
0.4727	59.3872	0.9453	53.8589	0.9469	17.5239	0.47345	9.87856
0.47345	59.3983	0.9453	53.8689	0.9469	17.5428	0.4742	9.88523
0.47345	59.3991	0.9468	53.9067	0.9485	17.5407	0.4742	9.89334
0.47425	59.4539	0.9468	53.9583	0.9485	17.5449	0.475	9.90478
0.47425	59.4992	0.9484	54.0161	0.95	17.5533	0.475	9.914
0.475	59.5273	0.9484	54.0456	0.95	17.5617	0.4758	9.91923
0.475	59.5	0.95	54.0628	0.9516	17.5614	0.47655	9.92745
0.4758	59.535	0.95	54.1106	0.9516	17.5743	0.47655	9.93623
0.4758	59.5761	0.9515	54.1472	0.9532	17.58	0.47735	9.94334
0.4766	59.5949	0.9515	54.19	0.9532	17.5816	0.47735	9.95812
0.4766	59.6282	0.9531	54.2494	0.9547	17.6031	0.4781	9.966
0.47735	59.6923	0.9531	54.2611	0.9547	17.6139	0.4781	9.96989
0.47735	59.7308	0.9546	54.2944	0.9563	17.6189	0.4789	9.97323
0.47815	59.7504	0.9546	54.3544	0.9579	17.6378	0.4797	9.981
0.47815	59.7812	0.9562	54.3789	0.9579	17.6533	0.4797	9.99578
0.47895	59.8051	0.9562	54.3878	0.9594	17.6643	0.48045	10.0062
0.4797	59.8393	0.9578	54.42	0.9594	17.6861	0.48045	10.0129
0.4797	59.8795	0.9578	54.4517	0.961	17.695	0.48125	10.0252
0.4805	59.9085	0.9593	54.4778	0.961	17.7018	0.48205	10.0296
0.4805	59.9342	0.9593	54.5339	0.9625	17.7163	0.48205	10.0348
0.48125	59.9299	0.9609	54.5539	0.9625	17.7305	0.4828	10.0461
0.48125	60.006	0.9609	54.5839	0.9641	17.7444	0.4828	10.0598
0.48205	60.0983	0.9625	54.6444	0.9657	17.7664	0.4836	10.0677
0.48205	60.1137	0.9625	54.6683	0.9657	17.7685	0.4836	10.0798
0.48285	60.1273	0.964	54.6878	0.9672	17.7748	0.48435	10.09
0.48285	60.1316	0.964	54.7244	0.9672	17.7816	0.48515	10.0948
0.4836	60.1795	0.9656	54.7633	0.9688	17.7892	0.48515	10.1013
0.4844	60.1709	0.9656	54.8194	0.9688	17.7832	0.48595	10.1077
0.4844	60.182	0.9671	54.8406	0.9704	17.7976	0.48595	10.1165
0.4852	60.2923	0.9671	54.85	0.9704	17.8194	0.4867	10.1231
0.4852	60.312	0.9687	54.875	0.9719	17.8315	0.4875	10.1358
0.48595	60.3145	0.9687	54.9156	0.9719	17.8478	0.4875	10.1512
0.48595	60.3615	0.9703	54.9444	0.9735	17.8614	0.4883	10.1643
0.48675	60.4291	0.9703	54.9706	0.9735	17.8672	0.4883	10.1661
0.48675	60.4402	0.9718	55.0217	0.975	17.8827	0.48905	10.1713
0.4875	60.4504	0.9718	55.0733	0.975	17.8911	0.48905	10.1818
0.4875	60.5111	0.9734	55.0806	0.9766	17.8892	0.48985	10.1847
0.4883	60.553	0.9734	55.1106	0.9766	17.9105	0.4906	10.1905
0.4891	60.5128	0.975	55.1522	0.9782	17.9134	0.4906	10.2088
0.4891	60.5598	0.975	55.2139	0.9797	17.92	0.4914	10.2211
0.48985	60.6077	0.9765	55.2678	0.9797	17.9262	0.4914	10.2279
0.48985	60.6009	0.9781	55.2978	0.9813	17.9396	0.4922	10.2288
0.49065	60.6239	0.9781	55.3161	0.9813	17.9394	0.4922	10.2343
0.49065	60.653	0.9796	55.3683	0.9829	17.9617	0.49295	10.2398
0.49145	60.7086	0.9796	55.4589	0.9829	17.9785	0.49295	10.2517
0.4922	60.7068	0.9812	55.4928	0.9844	17.9911	0.49375	10.2549
0.4922	60.7436	0.9812	55.5211	0.9844	17.9982	0.49375	10.2687
0.493	60.8162	0.9828	55.5733	0.986	17.9974	0.49455	10.2726
0.493	60.8513	0.9828	55.6044	0.986	17.9947	0.49455	10.2776
0.49375	60.9205	0.9843	55.6356	0.9875	18.0134	0.4953	10.2861
0.49375	60.9915	0.9859	55.6661	0.9875	18.0173	0.4953	10.2928
0.49455	61.059	0.9859	55.6983	0.9891	18.0213	0.4953	10.2957
0.49535	61.0171	0.9875	55.7156	0.9907	18.0252	0.4961	10.3083
0.49535	60.9957	0.9875	55.7617	0.9907	18.0417	0.4961	10.3112
0.4961	61.041	0.989	55.815	0.9922	18.0409	0.49685	10.3126
0.4969	61.0735	0.989	55.8911	0.9922	18.057	0.49685	10.3133
0.4969	61.1188	0.9906	55.9244	0.9938	18.0598	0.49765	10.3263
0.4977	61.1556	0.9906	55.9456	0.9938	18.0701	0.49765	10.3282
0.4977	61.2291	0.9921	55.9661	0.9954	18.0863	0.49845	10.3375
0.49845	61.2496	0.9921	55.9856	0.9954	18.0919	0.49845	10.3449
0.49925	61.265	0.9937	56.0383	0.9969	18.1021	0.4992	10.3518
0.49925	61.3803	0.9937	56.1267	0.9969	18.116	0.4992	10.3536
0.5	61.4162	0.9953	56.1889	0.9985	18.1436	0.5	10.3674
0.5	61.3914	0.9968	56.2217	0.9985	18.1514	0.5	10.374
0.5008	61.3615	0.9968	56.2272	1	18.1751	0.5008	10.3843
0.5016	61.3974	0.9984	56.2428	1.0016	18.1856	0.5008	10.3926
0.5016	61.4667	0.9984	56.2739	1.0016	18.1929	0.50155	10.3967
0.50235	61.4872	1	56.3461	1.0032	18.2034	0.50155	10.396
0.50235	61.5803	1	56.4072	1.0032	18.2121	0.50235	10.4069
0.50315	61.5966	1.0015	56.4417	1.0047	18.2068	0.50235	10.4162
0.50315	61.5974	1.0015	56.4706	1.0047	18.2226	0.5031	10.4245
0.50395	61.5744	1.0031	56.505	1.0063	18.2218	0.5031	10.4323
0.5047	61.618	1.0031	56.5428	1.0063	18.2265	0.5039	10.4417
0.5047	61.7197	1.0046	56.5894	1.0079	18.2386	0.5047	10.4406
0.5055	61.7538	1.0046	56.6256	1.0079	18.2604	0.5047	10.4571
0.5055	61.8162	1.0062	56.6661	1.0094	18.2659	0.50545	10.4692
0.50625	61.7932	1.0062	56.6728	1.011	18.2877	0.50545	10.4728
0.50625	61.8008	1.0078	56.6817	1.011	18.2932	0.50625	10.4833
0.50705	61.806	1.0093	56.6894	1.0125	18.2892	0.50705	10.4881
0.50705	61.865	1.0093	56.76	1.0125	18.2968	0.50705	10.4947
0.50785	61.9179	1.0109	56.8389	1.0141	18.3105	0.5078	10.5075
0.50785	61.8983	1.0109	56.9239	1.0141	18.3158	0.5078	10.5217
0.5086	61.8966	1.0125	56.9383	1.0157	18.3564	0.5086	10.5339
0.5086	61.9282	1.0125	56.9339	1.0157	18.374	0.50935	10.543
0.5094	61.9701	1.014	56.9628	1.0172	18.3892	0.50935	10.5473
0.5094	61.9949	1.014	57.0128	1.0188	18.3892	0.51015	10.5577
0.5102	62.0222	1.0156	57.0717	1.0188	18.4029	0.51015	10.5698
0.51095	62.0547	1.0156	57.0844	1.0204	18.3984	0.51095	10.5803
0.51095	62.0427	1.0171	57.1061	1.0204	18.4081	0.5117	10.5878
0.51175	62.088	1.0171	57.1583	1.0219	18.4147	0.5117	10.5984
0.51175	62.1367	1.0187	57.1889	1.0219	18.4223	0.5125	10.5993
0.5125	62.1923	1.0187	57.2261	1.0235	18.4252	0.5133	10.6089
0.5125	62.1496	1.0203	57.2317	1.0235	18.4388	0.5133	10.6191
0.5133	62.1641	1.0218	57.255	1.025	18.443	0.51405	10.63
0.5133	62.1889	1.0218	57.3178	1.025	18.4596	0.51405	10.6369
0.5141	62.2385	1.0234	57.3717	1.0266	18.4685	0.51485	10.6485
0.5141	62.2786	1.0234	57.3989	1.0282	18.4764	0.5156	10.6569
0.51485	62.3137	1.025	57.4744	1.0282	18.4858	0.5156	10.6608
0.51485	62.347	1.025	57.545	1.0297	18.4908	0.5164	10.6669
0.51565	62.3068	1.0265	57.55	1.0297	18.5024	0.5164	10.6803
0.51565	62.3085	1.0265	57.5644	1.0313	18.5257	0.5172	10.6848
0.51645	62.3598	1.0281	57.5861	1.0313	18.5318	0.5172	10.6949
0.5172	62.4359	1.0281	57.6272	1.0329	18.5449	0.51795	10.7078
0.5172	62.5171	1.0296	57.7033	1.0329	18.5572	0.51795	10.7189
0.518	62.5154	1.0296	57.7506	1.0344	18.574	0.51875	10.7188
0.518	62.5085	1.0312	57.7683	1.036	18.5829	0.51875	10.7334
0.51875	62.4889	1.0312	57.81	1.036	18.5877	0.51955	10.742
0.51875	62.5145	1.0328	57.8356	1.0375	18.5871	0.51955	10.7441
0.51955	62.5538	1.0328	57.8767	1.0375	18.5921	0.5203	10.7461
0.51955	62.5855	1.0343	57.9011	1.0391	18.6047	0.5203	10.7563
0.52035	62.6128	1.0359	57.9361	1.0391	18.6024	0.5211	10.7569
0.52035	62.6248	1.0359	57.9611	1.0407	18.5984	0.5211	10.7599
0.5211	62.6188	1.0375	58.0022	1.0407	18.6202	0.52185	10.7687
0.5211	62.6043	1.0375	58.0294	1.0422	18.6378	0.52185	10.7761
0.5219	62.6367	1.039	58.0383	1.0438	18.6507	0.52265	10.7726
0.5219	62.6547	1.039	58.095	1.0438	18.6635	0.52265	10.7811
0.5227	62.706	1.0406	58.1522	1.0454	18.6782	0.52345	10.7937
0.52345	62.7632	1.0406	58.1733	1.0469	18.6895	0.52345	10.8064
0.52345	62.7709	1.0421	58.1883	1.0469	18.6969	0.5242	10.8093
0.52425	62.8034	1.0421	58.2083	1.0485	18.7005	0.5242	10.8173
0.52425	62.8008	1.0437	58.2544	1.0485	18.7181	0.525	10.8193
0.525	62.8419	1.0437	58.3156	1.05	18.7228	0.525	10.8211
0.525	62.8684	1.0453	58.3506	1.0516	18.7478	0.525	10.8234
0.5258	62.9017	1.0453	58.3694	1.0516	18.774	0.5258	10.8315
0.5258	62.9479	1.0468	58.3978	1.0532	18.7916	0.5258	10.8389
0.5266	62.9282	1.0484	58.4372	1.0532	18.8026	0.52655	10.8416
0.5266	62.953	1.0484	58.4822	1.0547	18.816	0.52655	10.8498
0.52735	62.9598	1.05	58.5411	1.0563	18.8218	0.52735	10.8642
0.52735	63.0034	1.05	58.5922	1.0563	18.8273	0.52735	10.8651
0.52815	63.0077	1.0515	58.6361	1.0579	18.8496	0.5281	10.8701
0.52815	63.0419	1.0515	58.6817	1.0579	18.8598	0.5281	10.8793
0.52815	63.1103	1.0531	58.7117	1.0594	18.8819	0.5289	10.8826
0.52895	63.1103	1.0531	58.695	1.061	18.8934	0.5289	10.8863
0.52895	63.0821	1.0546	58.75	1.061	18.9011	0.5297	10.9016
0.5297	63.0547	1.0562	58.7744	1.0625	18.9123	0.5297	10.9078
0.5297	63.059	1.0562	58.7939	1.0625	18.922	0.53045	10.9091
0.5305	63.0821	1.0578	58.8722	1.0641	18.9365	0.53125	10.9197
0.5305	63.1009	1.0578	58.9178	1.0641	18.9375	0.53125	10.9288
0.53125	63.1675	1.0593	58.9544	1.0657	18.941	0.53205	10.9351
0.53125	63.1974	1.0593	58.9778	1.0657	18.9357	0.53205	10.944
0.53205	63.2128	1.0609	59.015	1.0672	18.9333	0.5328	10.952
0.53205	63.2068	1.0609	59.0217	1.0672	18.9391	0.5328	10.9603
0.53285	63.2419	1.0625	59.0511	1.0688	18.9438	0.5336	10.9663
0.53285	63.253	1.0625	59.1017	1.0688	18.9614	0.5336	10.9643
0.5336	63.2957	1.064	59.1367	1.0704	18.9737	0.53435	10.9719
0.5336	63.3214	1.064	59.1794	1.0719	18.9945	0.53435	10.9889
0.5344	63.3556	1.0656	59.2072	1.0719	19.0024	0.53515	10.9982
0.5344	63.3778	1.0656	59.2083	1.0735	19.0102	0.53515	11.0033
0.5352	63.3983	1.0671	59.2461	1.0735	19.0118	0.53595	11.0087
0.53595	63.4316	1.0671	59.28	1.075	19.0286	0.53595	11.0069
0.53595	63.4436	1.0687	59.32	1.075	19.042	0.5367	11.0097
0.53675	63.4342	1.0703	59.3594	1.0766	19.0588	0.5375	11.0321
0.53675	63.4547	1.0703	59.4056	1.0766	19.0585	0.5375	11.0529
0.5375	63.5359	1.0718	59.4317	1.0782	19.0719	0.5383	11.0591
0.5375	63.6103	1.0718	59.4589	1.0782	19.0753	0.5383	11.0573
0.5383	63.6726	1.0734	59.4561	1.0797	19.0837	0.53905	11.0502
0.5383	63.6846	1.0734	59.4783	1.0813	19.0921	0.53905	11.0515
0.5391	63.6829	1.075	59.5417	1.0813	19.0903	0.53985	11.06
0.5391	63.6932	1.075	59.6211	1.0829	19.0995	0.53985	11.0807
0.53985	63.694	1.0765	59.6422	1.0829	19.1105	0.5406	11.0994
0.53985	63.7889	1.0765	59.655	1.0844	19.1074	0.5406	11.0978
0.54065	63.8239	1.0781	59.7083	1.0844	19.0997	0.5414	11.0945
0.54145	63.8282	1.0781	59.7361	1.086	19.1194	0.5414	11.1039
0.54145	63.8521	1.0796	59.7294	1.086	19.1318	0.5422	11.1126
0.5422	63.8718	1.0812	59.7628	1.0875	19.142	0.5422	11.121
0.5422	63.9291	1.0812	59.8128	1.0875	19.169	0.54295	11.1328
0.543	63.9222	1.0828	59.8589	1.0891	19.1745	0.54375	11.1486
0.543	63.9667	1.0828	59.9161	1.0891	19.1769	0.54375	11.1491
0.54375	64.0034	1.0843	59.945	1.0907	19.1827	0.54455	11.1474
0.54375	64.0085	1.0843	59.9367	1.0907	19.1861	0.54455	11.1553
0.54455	64.0342	1.0859	60.0006	1.0922	19.1963	0.5453	11.1693
0.54535	64.0385	1.0859	60.0333	1.0922	19.2024	0.5453	11.174
0.54535	64.1085	1.0875	60.0439	1.0938	19.211	0.5461	11.1837
0.5461	64.135	1.0875	60.0711	1.0938	19.2137	0.5461	11.1884
0.5461	64.2051	1.089	60.0978	1.0954	19.2263	0.54685	11.1976
0.5469	64.2923	1.0906	60.1756	1.0969	19.221	0.54685	11.2041
0.5469	64.294	1.0906	60.2539	1.0969	19.2289	0.54765	11.2159
0.5477	64.3231	1.0921	60.2561	1.0985	19.2451	0.54845	11.2282
0.54845	64.3504	1.0921	60.2839	1.0985	19.2588	0.54845	11.2323
0.54845	64.3752	1.0937	60.3389	1.1	19.2682	0.5492	11.2298
0.54925	64.3906	1.0937	60.3606	1.1	19.2737	0.5492	11.2372
0.54925	64.4641	1.0953	60.3717	1.1016	19.2669	0.55	11.2452
0.55	64.5419	1.0953	60.4044	1.1016	19.279	0.55	11.2535
0.55	64.5906	1.0968	60.445	1.1032	19.2997	0.5508	11.2623
0.5508	64.5957	1.0984	60.475	1.1032	19.3063	0.5508	11.2779
0.5508	64.5957	1.0984	60.4989	1.1047	19.3228	0.55155	11.2758
0.5516	64.5906	1.1	60.5356	1.1047	19.3354	0.55155	11.2796
0.55235	64.6026	1.1	60.5794	1.1063	19.3346	0.55235	11.2932
0.55235	64.6504	1.1015	60.6178	1.1063	19.3357	0.55235	11.3058
0.55315	64.718	1.1015	60.6528	1.1079	19.3475	0.5531	11.3041
0.55315	64.7402	1.1031	60.6772	1.1079	19.3491	0.5531	11.3071
0.55395	64.7171	1.1031	60.7033	1.1094	19.3512	0.5539	11.317
0.55395	64.7444	1.1046	60.7606	1.1094	19.3614	0.5539	11.3199
0.5547	64.7752	1.1046	60.81	1.111	19.3685	0.5547	11.3236
0.5547	64.7957	1.1062	60.8444	1.111	19.3669	0.5547	11.3409
0.5555	64.8376	1.1078	60.8628	1.1125	19.3779	0.55545	11.3533
0.5555	64.8513	1.1078	60.9011	1.1125	19.3606	0.55625	11.3568
0.55625	64.8897	1.1093	60.9561	1.1141	19.3688	0.55625	11.3544
0.55625	64.9034	1.1093	60.9494	1.1141	19.3843	0.55705	11.3596
0.55705	64.9359	1.1109	60.9961	1.1157	19.3864	0.55705	11.3589
0.55705	64.9667	1.1109	61.0383	1.1157	19.3843	0.5578	11.366
0.55785	64.9992	1.1125	61.0833	1.1172	19.4094	0.5578	11.3839
0.55785	65.0017	1.114	61.1267	1.1172	19.4144	0.5586	11.3945
0.5586	65.0333	1.114	61.1533	1.1188	19.4305	0.5586	11.3934
0.5586	65.0607	1.1156	61.1744	1.1188	19.436	0.55935	11.4037
0.5594	65.0385	1.1156	61.2333	1.1204	19.4436	0.55935	11.4108
0.5594	65.0932	1.1171	61.265	1.1204	19.4525	0.56015	11.4148
0.5602	65.1573	1.1171	61.3217	1.1219	19.4735	0.56015	11.4217
0.5602	65.1863	1.1187	61.3239	1.1219	19.4693	0.56095	11.4342
0.56095	65.2068	1.1203	61.3783	1.1235	19.4756	0.56095	11.442
0.56095	65.2034	1.1203	61.4194	1.1235	19.4982	0.5617	11.4433
0.56175	65.2248	1.1218	61.4472	1.125	19.5189	0.5617	11.439
0.56175	65.2145	1.1218	61.4689	1.125	19.5168	0.5625	11.4463
0.5625	65.2521	1.1234	61.5044	1.1266	19.5283	0.5625	11.4614
0.5625	65.2812	1.1234	61.5494	1.1282	19.5286	0.5633	11.4703
0.5633	65.2923	1.125	61.5583	1.1282	19.5499	0.5633	11.4817
0.5633	65.3094	1.1265	61.61	1.1297	19.5719	0.56405	11.4893
0.5641	65.3077	1.1265	61.6494	1.1297	19.5722	0.56405	11.49
0.5641	65.3812	1.1281	61.6961	1.1313	19.589	0.56485	11.492
0.56485	65.3573	1.1281	61.7389	1.1313	19.6081	0.56485	11.5001
0.56485	65.3615	1.1296	61.7689	1.1329	19.6018	0.5656	11.5016
0.56565	65.3889	1.1312	61.8028	1.1344	19.6094	0.5656	11.5098
0.56565	65.3923	1.1312	61.8567	1.1344	19.6202	0.5664	11.514
0.56645	65.4778	1.1328	61.8939	1.136	19.6349	0.5664	11.5162
0.56645	65.5	1.1343	61.9589	1.136	19.6567	0.5672	11.5269
0.5672	65.5162	1.1343	62.0067	1.1375	19.6811	0.5672	11.5438
0.5672	65.541	1.1359	62.0244	1.1375	19.694	0.56795	11.5498
0.568	65.5068	1.1359	62.0411	1.1391	19.7189	0.56795	11.5604
0.568	65.4957	1.1375	62.0633	1.1391	19.741	0.56875	11.5588
0.56875	65.5513	1.1375	62.0944	1.1407	19.7368	0.56875	11.5576
0.56875	65.6	1.139	62.1517	1.1407	19.7325	0.56955	11.5611
0.56955	65.612	1.139	62.1922	1.1422	19.7365	0.56955	11.5716
0.56955	65.6573	1.1406	62.1711	1.1422	19.7346	0.5703	11.5769
0.57035	65.6983	1.1406	62.1972	1.1438	19.7396	0.5703	11.5863
0.57035	65.7299	1.1421	62.2361	1.1454	19.7509	0.5711	11.5952
0.5711	65.7265	1.1421	62.2661	1.1454	19.7675	0.5711	11.6053
0.5711	65.7786	1.1437	62.2944	1.1469	19.7803	0.57185	11.6071
0.5719	65.8239	1.1437	62.3283	1.1469	19.7968	0.57185	11.6187
0.5719	65.8171	1.1453	62.35	1.1485	19.8042	0.57265	11.6336
0.5727	65.8504	1.1453	62.3989	1.1485	19.8116	0.57265	11.6416
0.5727	65.8761	1.1468	62.3961	1.15	19.8247	0.57345	11.6376
0.57345	65.8615	1.1468	62.405	1.15	19.8239	0.57345	11.6391
0.57345	65.853	1.1484	62.4161	1.1516	19.8284	0.5742	11.6411
0.57425	65.9009	1.1484	62.4678	1.1516	19.8433	0.575	11.6476
0.57425	65.9265	1.15	62.4928	1.1532	19.848	0.575	11.6478
0.575	65.9633	1.15	62.5333	1.1532	19.8504	0.5758	11.6612
0.575	66.0043	1.1515	62.5556	1.1547	19.8622	0.5758	11.6727
0.5758	66.0419	1.1515	62.5561	1.1547	19.8643	0.57655	11.6735
0.5758	66.0718	1.1531	62.5572	1.1563	19.9021	0.57655	11.6796
0.5766	66.0709	1.1546	62.5606	1.1563	19.9213	0.57655	11.6902
0.5766	66.1128	1.1546	62.5844	1.1579	19.9181	0.57735	11.6949
0.57735	66.1008	1.1562	62.6722	1.1579	19.9268	0.5781	11.706
0.57735	66.0991	1.1562	62.7378	1.1594	19.9305	0.5781	11.7131
0.57815	66.1231	1.1578	62.7622	1.1594	19.9381	0.5789	11.7188
0.57815	66.1504	1.1578	62.7556	1.161	19.9491	0.5789	11.7159
0.57895	66.1983	1.1593	62.7806	1.161	19.9425	0.5797	11.7225
0.57895	66.2205	1.1609	62.84	1.1625	19.9638	0.5797	11.7359
0.5797	66.3043	1.1609	62.9017	1.1625	19.9672	0.58045	11.7473
0.5797	66.3034	1.1625	62.9439	1.1641	19.9732	0.58045	11.7521
0.5805	66.3521	1.1625	62.9628	1.1641	19.9751	0.58125	11.7594
0.5805	66.406	1.164	62.9683	1.1657	19.9866	0.58125	11.7631
0.58125	66.4051	1.164	62.9989	1.1657	19.9961	0.58205	11.7652
0.58125	66.4385	1.1656	63.0383	1.1672	20.0228	0.58205	11.7719
0.58205	66.4111	1.1671	63.0522	1.1672	20.0221	0.5828	11.7868
0.58285	66.3906	1.1671	63.1172	1.1688	20.031	0.5828	11.793
0.58285	66.4333	1.1687	63.1567	1.1688	20.0399	0.5836	11.7944
0.5836	66.4607	1.1687	63.1744	1.1704	20.0436	0.5836	11.7991
0.5836	66.5316	1.1703	63.1867	1.1704	20.0543	0.58435	11.8051
0.5844	66.5632	1.1703	63.2472	1.1719	20.0643	0.58435	11.8134
0.5844	66.6154	1.1718	63.2678	1.1719	20.078	0.58515	11.8294
0.5852	66.6145	1.1734	63.3172	1.1735	20.1034	0.58595	11.8393
0.5852	66.6248	1.1734	63.3556	1.1735	20.1129	0.58595	11.8465
0.58595	66.6923	1.175	63.3628	1.175	20.1152	0.5867	11.8516
0.58595	66.7188	1.175	63.4072	1.175	20.1134	0.5867	11.8483
0.58675	66.753	1.1765	63.4211	1.1766	20.116	0.5875	11.8535
0.58675	66.7778	1.1765	63.4239	1.1766	20.1176	0.5875	11.8606
0.5875	66.8026	1.1781	63.4483	1.1782	20.1315	0.5883	11.8673
0.5875	66.8214	1.1781	63.4783	1.1782	20.1349	0.5883	11.8763
0.5883	66.8205	1.1796	63.5122	1.1797	20.1543	0.58905	11.8874
0.5891	66.8564	1.1796	63.5333	1.1797	20.1559	0.58905	11.8903
0.5891	66.8769	1.1812	63.5678	1.1813	20.1667	0.58985	11.9023
0.58985	66.8752	1.1812	63.5856	1.1813	20.1627	0.5906	11.9159
0.58985	66.9282	1.1828	63.6089	1.1813	20.1617	0.5906	11.9198
0.59065	66.9709	1.1828	63.6289	1.1829	20.1598	0.5914	11.9194
0.59145	67.0359	1.1843	63.6656	1.1829	20.1696	0.5914	11.9289
0.59145	67.1017	1.1843	63.7189	1.1844	20.1756	0.5922	11.9293
0.5922	67.1325	1.1859	63.7039	1.1844	20.1927	0.5922	11.939
0.5922	67.153	1.1859	63.735	1.186	20.201	0.59295	11.948
0.593	67.1684	1.1875	63.7644	1.186	20.2137	0.59295	11.9514
0.593	67.2111	1.1875	63.8033	1.1875	20.2115	0.59375	11.96
0.59375	67.241	1.189	63.84	1.1875	20.22	0.59375	11.9683
0.59375	67.253	1.189	63.8472	1.1891	20.216	0.59455	11.9657
0.59455	67.2291	1.1906	63.8561	1.1891	20.2291	0.59455	11.9778
0.59455	67.2051	1.1906	63.8861	1.1907	20.2425	0.5953	11.9909
0.59535	67.247	1.1921	63.9372	1.1907	20.2556	0.5961	11.9958
0.59535	67.2726	1.1921	63.9394	1.1922	20.2685	0.5961	12.0008
0.5961	67.3197	1.1937	63.9467	1.1922	20.2848	0.59685	12.0075
0.5961	67.3367	1.1953	63.9911	1.1938	20.2958	0.59685	12.0048
0.5969	67.3709	1.1953	64.0106	1.1938	20.3131	0.59765	12.0096
0.5969	67.3821	1.1968	64.0361	1.1954	20.3302	0.59765	12.0179
0.5977	67.3855	1.1968	64.0683	1.1969	20.3344	0.59845	12.0274
0.5977	67.4299	1.1984	64.1244	1.1969	20.3475	0.59845	12.0335
0.59845	67.4325	1.1984	64.175	1.1985	20.3541	0.5992	12.0461
0.59845	67.4316	1.2	64.1756	1.1985	20.3648	0.5992	12.0542
0.59925	67.4137	1.2	64.1722	1.2	20.3766	0.6	12.0625
0.59925	67.441	1.2015	64.1694	1.2	20.3869	0.6	12.0741
0.6	67.4573	1.2015	64.2272	1.2016	20.4005	0.6008	12.0826
0.6	67.5094	1.2031	64.2711	1.2016	20.4305	0.6008	12.0799
0.6008	67.6128	1.2031	64.2767	1.2032	20.4538	0.60155	12.087
0.6008	67.6496	1.2046	64.2906	1.2047	20.4633	0.60155	12.089
0.6016	67.6462	1.2046	64.3283	1.2047	20.4743	0.60235	12.0941
0.6016	67.6453	1.2062	64.3583	1.2063	20.485	0.6031	12.1054
0.60235	67.7	1.2062	64.3817	1.2063	20.4913	0.6031	12.1107
0.60235	67.7538	1.2078	64.4244	1.2079	20.5034	0.6039	12.1125
0.60315	67.735	1.2093	64.4739	1.2079	20.5092	0.6039	12.1253
0.60315	67.7248	1.2093	64.5228	1.2094	20.5118	0.6047	12.1337
0.60395	67.6949	1.2109	64.5378	1.2094	20.5244	0.6047	12.1411
0.6047	67.7111	1.2109	64.5383	1.211	20.537	0.60545	12.1461
0.6047	67.7812	1.2125	64.5661	1.211	20.5494	0.60545	12.1562
0.6055	67.8726	1.2125	64.6033	1.2125	20.5675	0.60625	12.1546
0.6055	67.9	1.214	64.6206	1.2141	20.5858	0.60625	12.1547
0.60625	67.8932	1.214	64.6567	1.2141	20.6008	0.60705	12.1621
0.60625	67.9197	1.2156	64.6861	1.2157	20.6199	0.60705	12.175
0.60705	67.9145	1.2156	64.6978	1.2157	20.6383	0.6078	12.1793
0.60705	67.9274	1.2171	64.7389	1.2172	20.6404	0.6078	12.1912
0.60785	67.9855	1.2171	64.7644	1.2172	20.653	0.6086	12.1931
0.60785	68.0436	1.2187	64.7867	1.2188	20.6598	0.6086	12.1919
0.6086	68.0803	1.2187	64.8244	1.2188	20.6585	0.60935	12.198
0.6086	68.0914	1.2203	64.8633	1.2204	20.6706	0.60935	12.2087
0.6094	68.0855	1.2203	64.88	1.2204	20.6709	0.61015	12.2132
0.6102	68.0906	1.2218	64.9006	1.2219	20.6703	0.61015	12.2188
0.6102	68.1051	1.2218	64.9317	1.2219	20.6782	0.61095	12.2198
0.61095	68.147	1.2234	64.9583	1.2235	20.6856	0.61095	12.2302
0.61095	68.2256	1.2234	64.9983	1.2235	20.6877	0.6117	12.2381
0.61175	68.2274	1.225	65.03	1.225	20.7071	0.6125	12.2434
0.61175	68.2709	1.225	65.0439	1.225	20.7192	0.6125	12.2547
0.6125	68.2906	1.2265	65.0767	1.2266	20.7234	0.6133	12.2619
0.6125	68.2769	1.2265	65.0978	1.2266	20.7425	0.6133	12.2688
0.6133	68.3077	1.2281	65.1289	1.2282	20.7541	0.61405	12.281
0.6133	68.3325	1.2281	65.1528	1.2282	20.7654	0.61405	12.2898
0.6141	68.4043	1.2296	65.1633	1.2297	20.7827	0.61485	12.2895
0.61485	68.4521	1.2296	65.1656	1.2297	20.7853	0.61485	12.2902
0.61485	68.4838	1.2312	65.2017	1.2313	20.7953	0.6156	12.2997
0.61565	68.506	1.2312	65.2239	1.2329	20.8189	0.6164	12.3111
0.61565	68.5068	1.2328	65.2544	1.2329	20.8284	0.6164	12.3204
0.61645	68.5137	1.2328	65.3117	1.2344	20.8352	0.6172	12.3299
0.61645	68.5444	1.2343	65.3206	1.2344	20.8499	0.6172	12.3345
0.6172	68.6231	1.2343	65.3589	1.236	20.8596	0.61795	12.337
0.6172	68.653	1.2359	65.3694	1.236	20.8701	0.61795	12.3452
0.618	68.6675	1.2359	65.3794	1.2375	20.8858	0.61875	12.3529
0.61875	68.6598	1.2359	65.4128	1.2391	20.8958	0.61955	12.356
0.61875	68.6846	1.2375	65.4306	1.2391	20.9081	0.61955	12.367
0.61955	68.7265	1.2375	65.44	1.2407	20.915	0.6203	12.3683
0.61955	68.7641	1.239	65.4272	1.2407	20.927	0.6203	12.37
0.62035	68.8367	1.239	65.4389	1.2422	20.9244	0.6211	12.3759
0.62035	68.8034	1.2406	65.4839	1.2422	20.9441	0.6211	12.3891
0.6211	68.8188	1.2406	65.5011	1.2438	20.9556	0.62185	12.3976
0.6211	68.8718	1.2421	65.5628	1.2438	20.9619	0.62185	12.4106
0.6219	68.8889	1.2421	65.5978	1.2454	20.9688	0.62265	12.419
0.6227	68.9316	1.2437	65.62	1.2454	20.9803	0.62345	12.4181
0.6227	68.9607	1.2437	65.6333	1.2469	20.9829	0.62345	12.4198
0.62345	69.0538	1.2453	65.6489	1.2469	20.9953	0.6242	12.4327
0.62345	69.0812	1.2453	65.6589	1.2485	21.0016	0.6242	12.4398
0.62425	69.0667	1.2468	65.7128	1.2485	21.0118	0.625	12.4514
0.62425	69.1034	1.2468	65.7256	1.25	21.0252	0.625	12.4582
0.625	69.0667	1.2484	65.725	1.25	21.0431	0.6258	12.4641
0.625	69.1034	1.2484	65.7689	1.2516	21.0391	0.62655	12.469
0.6258	69.1274	1.25	65.8056	1.2532	21.0549	0.62655	12.4763
0.6258	69.1393	1.25	65.8144	1.2532	21.0735	0.62735	12.477
0.6266	69.1607	1.2515	65.8483	1.2547	21.0892	0.62735	12.4893
0.6266	69.1915	1.2515	65.8856	1.2547	21.0953	0.6281	12.4975
0.62735	69.2427	1.2531	65.8889	1.2563	21.1116	0.6281	12.5052
0.62735	69.2427	1.2531	65.9161	1.2563	21.115	0.6289	12.5086
0.62815	69.2393	1.2546	65.9489	1.2579	21.1268	0.6297	12.5212
0.62815	69.2846	1.2546	65.9906	1.2579	21.1276	0.6297	12.524
0.62895	69.3231	1.2562	65.9994	1.2594	21.1252	0.63045	12.5329
0.62895	69.3282	1.2562	66.0411	1.2594	21.1304	0.63045	12.5441
0.6297	69.3504	1.2578	66.0872	1.261	21.1412	0.63125	12.5472
0.6305	69.3581	1.2578	66.1311	1.261	21.1457	0.63125	12.5538
0.6305	69.3667	1.2593	66.17	1.2625	21.1549	0.63205	12.5657
0.63125	69.3769	1.2593	66.175	1.2625	21.1559	0.6328	12.5603
0.63125	69.4274	1.2609	66.1794	1.2641	21.1772	0.6328	12.5625
0.63205	69.4992	1.2609	66.23	1.2657	21.1937	0.6336	12.5734
0.63205	69.5154	1.2625	66.2494	1.2657	21.2084	0.6336	12.5877
0.63285	69.5444	1.264	66.255	1.2672	21.2071	0.63435	12.5957
0.63285	69.5906	1.264	66.2794	1.2672	21.22	0.63435	12.6019
0.6336	69.6444	1.2656	66.3344	1.2688	21.2205	0.63515	12.6082
0.6344	69.6846	1.2656	66.385	1.2688	21.2341	0.63595	12.6209
0.6344	69.6838	1.2671	66.41	1.2704	21.2507	0.63595	12.6261
0.6352	69.7094	1.2671	66.445	1.2704	21.2696	0.6367	12.6393
0.6352	69.6821	1.2687	66.4694	1.2719	21.2898	0.6367	12.6488
0.63595	69.6906	1.2687	66.5289	1.2719	21.3024	0.6375	12.6451
0.63595	69.7419	1.2703	66.5428	1.2735	21.3037	0.6375	12.6458
0.63675	69.8017	1.2703	66.5578	1.2735	21.3142	0.6383	12.6571
0.63675	69.8461	1.2718	66.5411	1.275	21.3213	0.63905	12.6633
0.6375	69.8915	1.2718	66.5717	1.275	21.332	0.63905	12.6673
0.6375	69.8949	1.2734	66.6222	1.2766	21.3341	0.63985	12.6768
0.6383	69.9017	1.275	66.6889	1.2766	21.3491	0.63985	12.6821
0.6383	69.9333	1.275	66.6928	1.2782	21.3535	0.6406	12.6843
0.6391	69.9479	1.2765	66.7367	1.2797	21.3619	0.6406	12.6909
0.6391	69.9889	1.2765	66.7656	1.2797	21.3688	0.6414	12.7026
0.63985	69.9966	1.2781	66.8189	1.2813	21.3816	0.6414	12.7078
0.64065	69.9923	1.2781	66.8422	1.2813	21.4039	0.6422	12.7089
0.64065	70.047	1.2796	66.8872	1.2829	21.4142	0.6422	12.7167
0.64145	70.0547	1.2796	66.9106	1.2829	21.4268	0.64295	12.7196
0.64145	70.0778	1.2812	66.9383	1.2844	21.4281	0.64295	12.717
0.6422	70.0855	1.2828	66.9656	1.2844	21.4407	0.64375	12.7256
0.6422	70.1359	1.2828	66.9911	1.286	21.4488	0.64375	12.7388
0.643	70.1684	1.2843	67.0344	1.2875	21.4517	0.64455	12.749
0.64375	70.2043	1.2843	67.0911	1.2875	21.4675	0.64455	12.7459
0.64375	70.2462	1.2859	67.1361	1.2891	21.4753	0.6453	12.7517
0.64455	70.2419	1.2859	67.1544	1.2891	21.4976	0.6453	12.757
0.64455	70.2726	1.2875	67.15	1.2907	21.5108	0.6461	12.7671
0.64535	70.2513	1.2875	67.1906	1.2907	21.5286	0.6461	12.7736
0.64535	70.2863	1.289	67.2144	1.2922	21.5389	0.64685	12.7813
0.6461	70.3316	1.2906	67.2333	1.2922	21.5457	0.64685	12.7814
0.6461	70.341	1.2906	67.2889	1.2938	21.5509	0.64765	12.7813
0.6469	70.4043	1.2921	67.3172	1.2954	21.5543	0.64765	12.7832
0.6477	70.4171	1.2921	67.3483	1.2954	21.5703	0.64845	12.7943
0.6477	70.4675	1.2937	67.3628	1.2969	21.5656	0.64845	12.8026
0.64845	70.4915	1.2937	67.4133	1.2969	21.5835	0.6492	12.8031
0.64845	70.5385	1.2953	67.4517	1.2985	21.5824	0.6492	12.8072
0.64925	70.5914	1.2953	67.4778	1.2985	21.5942	0.65	12.8145
0.64925	70.588	1.2968	67.4867	1.3	21.605	0.65	12.8136
0.65	70.6068	1.2968	67.5389	1.3	21.6097	0.6508	12.8243
0.6508	70.6521	1.2984	67.5294	1.3016	21.6176	0.6508	12.8375
0.6508	70.6761	1.2984	67.5367	1.3016	21.6289	0.65155	12.847
0.6516	70.7086	1.3	67.5872	1.3032	21.6365	0.65155	12.8431
0.6516	70.7564	1.3	67.6261	1.3032	21.6478	0.65235	12.8519
0.65235	70.7846	1.3015	67.6428	1.3047	21.6585	0.65235	12.8609
0.65315	70.7709	1.3015	67.6678	1.3047	21.6709	0.6531	12.8662
0.65315	70.759	1.3031	67.7056	1.3063	21.6748	0.6539	12.8739
0.65395	70.8077	1.3031	67.7267	1.3063	21.6976	0.6539	12.8823
0.65395	70.8538	1.3046	67.7906	1.3079	21.7087	0.6547	12.8871
0.6547	70.9051	1.3046	67.8233	1.3094	21.7273	0.6547	12.8961
0.6555	70.9402	1.3062	67.8322	1.3094	21.7273	0.65545	12.9045
0.6555	70.9863	1.3078	67.8578	1.311	21.7325	0.65625	12.9172
0.65625	71.0077	1.3078	67.8628	1.311	21.7273	0.65625	12.9228
0.65625	71.0145	1.3093	67.8856	1.3125	21.7431	0.65705	12.9246
0.65705	71.0786	1.3093	67.9294	1.3125	21.7373	0.65705	12.9252
0.65785	71.1	1.3109	67.9578	1.3141	21.7488	0.6578	12.9352
0.65785	71.135	1.3109	67.9933	1.3141	21.7646	0.6586	12.9423
0.6586	71.1778	1.3125	68.0267	1.3157	21.7732	0.6586	12.9537
0.6586	71.1744	1.3125	68.0506	1.3157	21.789	0.65935	12.9622
0.6594	71.2111	1.314	68.0561	1.3172	21.8118	0.65935	12.9657
0.6602	71.1932	1.314	68.1	1.3188	21.8116	0.66015	12.968
0.6602	71.235	1.3156	68.1267	1.3188	21.8147	0.66015	12.9788
0.66095	71.2744	1.3156	68.1367	1.3204	21.8344	0.66095	12.9903
0.66095	71.2709	1.3171	68.1733	1.3204	21.8459	0.6617	12.9964
0.66175	71.3179	1.3187	68.1878	1.3219	21.8593	0.6617	13.0015
0.66175	71.3615	1.3187	68.2567	1.3219	21.8685	0.6625	13.012
0.6625	71.4239	1.3203	68.2956	1.3235	21.8617	0.6625	13.0137
0.6625	71.3992	1.3203	68.3278	1.3235	21.8785	0.6633	13.0169
0.6625	71.3949	1.3218	68.3344	1.325	21.8814	0.6633	13.0231
0.6633	71.4111	1.3218	68.3539	1.325	21.9005	0.66405	13.0322
0.6633	71.3889	1.3234	68.3789	1.3266	21.9228	0.66405	13.0356
0.6641	71.3889	1.3234	68.3939	1.3266	21.9488	0.66485	13.0446
0.6641	71.4504	1.325	68.4183	1.3282	21.9522	0.66485	13.0507
0.66485	71.4974	1.325	68.4678	1.3297	21.9562	0.6656	13.0585
0.66485	71.4607	1.3265	68.4933	1.3297	21.9614	0.6656	13.0629
0.66565	71.459	1.3265	68.5361	1.3313	21.9627	0.6664	13.0621
0.66565	71.5248	1.3281	68.5572	1.3313	21.9756	0.6664	13.0687
0.66565	71.5197	1.3281	68.5867	1.3329	21.9929	0.6672	13.075
0.66645	71.5231	1.3296	68.6294	1.3329	21.9919	0.6672	13.0791
0.66645	71.5239	1.3296	68.6722	1.3344	21.9992	0.66795	13.0888
0.6672	71.5214	1.3312	68.6706	1.3344	22.0202	0.66795	13.095
0.6672	71.4983	1.3312	68.6767	1.336	22.0147	0.66875	13.0977
0.668	71.488	1.3328	68.7094	1.336	22.027	0.66875	13.1037
0.668	71.5615	1.3328	68.7339	1.3375	22.0478	0.66955	13.1093
0.66875	71.6085	1.3343	68.7822	1.3391	22.0577	0.66955	13.1089
0.66875	71.5752	1.3359	68.8028	1.3391	22.0753	0.6703	13.1204
0.66955	71.6077	1.3359	68.8228	1.3407	22.0877	0.6703	13.1276
0.67035	71.6274	1.3375	68.8556	1.3407	22.0877	0.6711	13.1277
0.67035	71.6299	1.3375	68.8911	1.3422	22.0829	0.6711	13.1374
0.6711	71.6846	1.339	68.8978	1.3422	22.0866	0.67185	13.1416
0.6711	71.7547	1.339	68.9578	1.3438	22.0871	0.67185	13.1416
0.6719	71.7914	1.3406	68.98	1.3438	22.1118	0.67265	13.1468
0.6719	71.7914	1.3406	69.0078	1.3454	22.1365	0.67265	13.1503
0.6727	71.812	1.3421	69.03	1.3469	22.1486	0.67345	13.1546
0.67345	71.8513	1.3421	69.0511	1.3469	22.1593	0.67345	13.1652
0.67345	71.9291	1.3437	69.06	1.3485	22.1724	0.6742	13.1729
0.67425	71.988	1.3437	69.1017	1.3485	22.1698	0.6742	13.1728
0.67425	72.0068	1.3453	69.1289	1.35	22.1785	0.675	13.1747
0.675	72.0573	1.3453	69.1517	1.35	22.1884	0.675	13.1838
0.6758	72.0479	1.3468	69.1878	1.3516	22.2032	0.6758	13.1944
0.6758	72.0855	1.3484	69.2261	1.3532	22.2281	0.6758	13.1958
0.6766	72.1094	1.3484	69.2644	1.3532	22.2556	0.67655	13.2002
0.6766	72.1154	1.35	69.2872	1.3547	22.2538	0.67655	13.209
0.67735	72.147	1.35	69.3128	1.3563	22.264	0.67735	13.2058
0.67815	72.1393	1.3515	69.3378	1.3563	22.2769	0.67735	13.2088
0.67895	72.2188	1.3515	69.3911	1.3579	22.2997	0.6781	13.2183
0.67895	72.235	1.3531	69.4289	1.3579	22.3045	0.6781	13.2289
0.6797	72.2538	1.3546	69.4717	1.3594	22.3268	0.6789	13.2268
0.6805	72.2803	1.3546	69.4772	1.3594	22.3326	0.6789	13.2347
0.6805	72.294	1.3562	69.5	1.361	22.3425	0.6797	13.2412
0.68125	72.341	1.3562	69.5344	1.3625	22.3454	0.6797	13.2456
0.68125	72.3795	1.3578	69.5617	1.3625	22.3488	0.68045	13.2462
0.68205	72.4855	1.3578	69.5972	1.3641	22.3583	0.68045	13.2582
0.68205	72.5145	1.3593	69.6278	1.3641	22.3884	0.68125	13.261
0.68285	72.488	1.3593	69.6678	1.3657	22.4	0.68125	13.2679
0.68285	72.5564	1.3609	69.7111	1.3672	22.4045	0.68205	13.2724
0.6836	72.5692	1.3625	69.7111	1.3672	22.4239	0.68205	13.2803
0.6836	72.594	1.3625	69.7544	1.3688	22.4252	0.68205	13.2787
0.6844	72.6171	1.364	69.7667	1.3688	22.4415	0.6828	13.2838
0.6844	72.647	1.364	69.8011	1.3704	22.4556	0.6828	13.2868
0.6852	72.6393	1.3656	69.84	1.3719	22.4517	0.6836	13.2959
0.6852	72.6	1.3656	69.8533	1.3719	22.4585	0.6836	13.2949
0.68595	72.5701	1.3671	69.8817	1.3735	22.4675	0.68435	13.3032
0.68595	72.5983	1.3671	69.9122	1.3735	22.4774	0.68435	13.3103
0.68675	72.6573	1.3687	69.975	1.375	22.4864	0.68515	13.3153
0.68675	72.6658	1.3687	69.9739	1.375	22.5032	0.68515	13.3179
0.6875	72.6863	1.3703	70.005	1.3766	22.5073	0.68595	13.3322
0.6875	72.6769	1.3703	70.0333	1.3766	22.5042	0.68595	13.3336
0.6875	72.6684	1.3718	70.1044	1.3782	22.5053	0.6867	13.3406
0.6883	72.6718	1.3734	70.1228	1.3782	22.5042	0.6867	13.3465
0.6883	72.659	1.3734	70.1344	1.3797	22.5063	0.6875	13.3523
0.6891	72.6855	1.375	70.1356	1.3797	22.5108	0.6875	13.3517
0.6891	72.6598	1.375	70.1822	1.3813	22.5155	0.6883	13.3584
0.68985	72.6658	1.3765	70.2311	1.3813	22.5155	0.6883	13.3642
0.68985	72.7171	1.3765	70.255	1.3813	22.521	0.68905	13.365
0.68985	72.7188	1.3781	70.2539	1.3829	22.5144	0.68985	13.3783
0.69065	72.7137	1.3781	70.285	1.3829	22.5247	0.68985	13.3883
0.69065	72.7154	1.3796	70.3311	1.3844	22.5383	0.6906	13.3838
0.69145	72.7487	1.3796	70.3361	1.3844	22.5425	0.6906	13.3947
0.69145	72.7222	1.3812	70.3517	1.386	22.5349	0.6914	13.4012
0.6922	72.7513	1.3812	70.3533	1.386	22.5318	0.6914	13.4048
0.6922	72.8111	1.3828	70.3728	1.3875	22.5304	0.6922	13.4134
0.693	72.853	1.3843	70.4428	1.3875	22.5265	0.69295	13.4232
0.693	72.8273	1.3843	70.4494	1.3891	22.5257	0.69295	13.4289
0.69375	72.8624	1.3859	70.4517	1.3891	22.5409	0.69375	13.4308
0.69375	72.9248	1.3859	70.5117	1.3907	22.5425	0.69375	13.4386
0.69455	72.9256	1.3875	70.54	1.3907	22.5525	0.69455	13.4454
0.69455	72.918	1.3875	70.5694	1.3922	22.5478	0.69455	13.4592
0.69535	72.9462	1.389	70.5739	1.3922	22.5643	0.6953	13.4649
0.6961	72.9829	1.389	70.65	1.3938	22.5806	0.6961	13.4739
0.6961	72.9795	1.3906	70.705	1.3938	22.6031	0.6961	13.4792
0.6969	73.0162	1.3921	70.7744	1.3954	22.6123	0.69685	13.4803
0.6969	73.0556	1.3921	70.7694	1.3969	22.6184	0.69685	13.4827
0.6977	73.0906	1.3937	70.7511	1.3969	22.6171	0.69765	13.499
0.6977	73.1085	1.3937	70.8194	1.3985	22.6297	0.69765	13.5001
0.69845	73.135	1.3953	70.8444	1.3985	22.6278	0.69845	13.5046
0.69845	73.1872	1.3953	70.8678	1.4	22.647	0.6992	13.5203
0.69925	73.147	1.3968	70.8939	1.4	22.6567	0.6992	13.5238
0.69925	73.206	1.3984	70.9433	1.4016	22.6824	0.7	13.518
0.7	73.2214	1.3984	70.955	1.4032	22.6989	0.7	13.5302
0.7008	73.212	1.4	70.9744	1.4032	22.7186	0.7008	13.5376
0.7008	73.2889	1.4	70.9978	1.4047	22.7207	0.7008	13.5458
0.7016	73.2863	1.4015	71.015	1.4047	22.7451	0.70155	13.5488
0.7016	73.3436	1.4015	71.0489	1.4063	22.7551	0.70155	13.5568
0.70235	73.3188	1.4031	71.1056	1.4063	22.7672	0.70235	13.5608
0.70235	73.3795	1.4046	71.1239	1.4079	22.7761	0.70235	13.5671
0.70315	73.4453	1.4046	71.1617	1.4094	22.7856	0.7031	13.5692
0.70315	73.447	1.4062	71.1683	1.4094	22.7866	0.7039	13.576
0.70395	73.5008	1.4062	71.2333	1.411	22.8045	0.7039	13.5828
0.70395	73.5214	1.4078	71.2517	1.411	22.8076	0.7047	13.5864
0.7047	73.5607	1.4078	71.2828	1.4125	22.827	0.7047	13.591
0.7055	73.5709	1.4093	71.3072	1.4141	22.8457	0.70545	13.5997
0.7055	73.6103	1.4109	71.3467	1.4141	22.8672	0.70545	13.6036
0.70625	73.641	1.4109	71.3878	1.4157	22.8617	0.70625	13.6118
0.70625	73.6308	1.4125	71.425	1.4157	22.874	0.70625	13.6154
0.70705	73.653	1.4125	71.4483	1.4172	22.8919	0.70705	13.6158
0.70705	73.6547	1.414	71.4889	1.4188	22.8982	0.70705	13.616
0.70785	73.6675	1.4156	71.5072	1.4188	22.905	0.7078	13.627
0.70785	73.7197	1.4156	71.5333	1.4204	22.9179	0.7078	13.6308
0.7086	73.7564	1.4171	71.5411	1.4204	22.9341	0.7078	13.6349
0.7086	73.7615	1.4171	71.5622	1.4219	22.9617	0.7086	13.6364
0.7094	73.7718	1.4187	71.6328	1.4219	22.9735	0.7086	13.6409
0.7094	73.8179	1.4203	71.6711	1.4235	22.9808	0.70935	13.6488
0.7102	73.8521	1.4203	71.7156	1.4235	22.985	0.70935	13.653
0.7102	73.8624	1.4218	71.7572	1.425	22.9816	0.71015	13.6527
0.71095	73.8752	1.4218	71.7872	1.425	22.9669	0.71015	13.663
0.71095	73.8795	1.4234	71.8167	1.4266	22.9777	0.71095	13.6699
0.71175	73.8795	1.4234	71.8483	1.4266	22.9808	0.71095	13.6718
0.71175	73.9103	1.425	71.8706	1.4282	22.9942	0.7117	13.6783
0.7125	73.9248	1.4265	71.89	1.4282	22.9921	0.7117	13.6882
0.7125	73.9607	1.4265	71.8956	1.4297	22.9945	0.7125	13.6933
0.7133	74.0137	1.4281	71.9322	1.4297	22.9871	0.7125	13.6943
0.7133	74.0034	1.4281	71.965	1.4313	22.9963	0.7133	13.6956
0.7141	74.0179	1.4296	71.9994	1.4313	23.0129	0.7133	13.7041
0.7141	73.9957	1.4296	72.03	1.4329	23.0076	0.71405	13.7088
0.71485	74.0427	1.4312	72.0428	1.4329	23.0291	0.71485	13.713
0.71565	74.0752	1.4312	72.0556	1.4344	23.0436	0.71485	13.7172
0.71565	74.088	1.4328	72.0589	1.4344	23.0365	0.7156	13.72
0.71645	74.1256	1.4328	72.0839	1.436	23.0352	0.7156	13.7212
0.71645	74.1205	1.4343	72.105	1.436	23.0391	0.7164	13.7268
0.7172	74.1274	1.4343	72.1228	1.4375	23.0525	0.7164	13.7407
0.7172	74.088	1.4359	72.1144	1.4375	23.0661	0.7172	13.7485
0.718	74.1222	1.4359	72.1317	1.4391	23.0772	0.7172	13.7473
0.718	74.1444	1.4359	72.1472	1.4391	23.0821	0.71795	13.756
0.71875	74.1812	1.4375	72.1789	1.4407	23.111	0.71795	13.7597
0.71875	74.2291	1.4375	72.2094	1.4407	23.1249	0.71875	13.7609
0.71955	74.2504	1.439	72.2489	1.4422	23.1289	0.71875	13.7665
0.71955	74.3094	1.439	72.2556	1.4422	23.141	0.71955	13.7789
0.72035	74.3	1.4406	72.2539	1.4438	23.1499	0.71955	13.7826
0.72035	74.2974	1.4406	72.2517	1.4438	23.1609	0.7203	13.7841
0.7211	74.2667	1.4421	72.265	1.4454	23.1682	0.7211	13.7898
0.7211	74.2897	1.4421	72.2633	1.4469	23.1722	0.7211	13.7968
0.7219	74.3641	1.4437	72.2606	1.4469	23.1661	0.72185	13.7991
0.7219	74.3932	1.4437	72.3128	1.4485	23.1927	0.72185	13.8038
0.7227	74.4641	1.4453	72.3283	1.4485	23.2045	0.72265	13.8158
0.7227	74.4735	1.4453	72.3561	1.45	23.2144	0.72265	13.8211
0.72345	74.5094	1.4468	72.3783	1.45	23.2407	0.72345	13.819
0.72345	74.5	1.4468	72.41	1.4516	23.2583	0.72345	13.8288
0.72425	74.4769	1.4484	72.4328	1.4516	23.2627	0.7242	13.8399
0.72425	74.5291	1.4484	72.4444	1.4532	23.2832	0.725	13.8437
0.725	74.5812	1.4484	72.4367	1.4547	23.2832	0.725	13.8549
0.725	74.6188	1.45	72.4789	1.4547	23.2861	0.7258	13.8699
0.7258	74.6333	1.45	72.4728	1.4563	23.2984	0.7258	13.867
0.7258	74.6368	1.4515	72.5017	1.4563	23.3094	0.72655	13.8673
0.7266	74.647	1.4531	72.5267	1.4579	23.3126	0.72735	13.8738
0.7266	74.6675	1.4531	72.5394	1.4579	23.3323	0.72735	13.8786
0.72735	74.6658	1.4546	72.5356	1.4594	23.347	0.7281	13.8888
0.72815	74.6769	1.4546	72.5917	1.4594	23.3549	0.7281	13.8946
0.72815	74.6992	1.4562	72.6217	1.461	23.3612	0.7289	13.8998
0.72895	74.741	1.4562	72.6289	1.461	23.3864	0.7289	13.9057
0.72895	74.7795	1.4578	72.6617	1.4625	23.3958	0.7297	13.9096
0.7297	74.7718	1.4578	72.6739	1.4641	23.4029	0.73045	13.9121
0.7297	74.7778	1.4593	72.695	1.4641	23.4039	0.73045	13.9281
0.7305	74.7795	1.4593	72.7344	1.4657	23.4045	0.73125	13.9346
0.7305	74.7914	1.4609	72.7383	1.4657	23.4018	0.73125	13.9353
0.73125	74.8316	1.4625	72.7761	1.4672	23.4115	0.73205	13.9393
0.73125	74.9034	1.4625	72.8511	1.4672	23.4205	0.73205	13.9509
0.73205	74.9513	1.464	72.85	1.4688	23.4378	0.7328	13.9553
0.73205	74.9462	1.464	72.8844	1.4688	23.4664	0.7328	13.9628
0.73285	74.9675	1.4656	72.9222	1.4704	23.474	0.7336	13.97
0.73285	74.9701	1.4671	72.97	1.4704	23.4882	0.7336	13.9707
0.7336	75.0137	1.4671	73.0161	1.4719	23.4882	0.73435	13.967
0.7336	75.0359	1.4687	73.0406	1.4719	23.4861	0.73435	13.9708
0.7344	75.0521	1.4687	73.0522	1.4735	23.4877	0.73515	13.9721
0.7344	75.0752	1.4703	73.0906	1.4735	23.4921	0.73515	13.9787
0.7352	75.0556	1.4718	73.1128	1.475	23.4921	0.73595	13.9858
0.73595	75.0598	1.4718	73.155	1.475	23.5018	0.73595	13.9889
0.73595	75.088	1.4734	73.1839	1.4766	23.5168	0.7367	13.9908
0.73675	75.1188	1.4734	73.2294	1.4766	23.5252	0.7367	13.9997
0.73675	75.1214	1.475	73.2789	1.4782	23.542	0.7375	14.0001
0.7375	75.1547	1.475	73.29	1.4782	23.5567	0.7375	14.0129
0.7375	75.1829	1.4765	73.2661	1.4797	23.5735	0.7383	14.0169
0.7383	75.2026	1.4781	73.29	1.4797	23.5863	0.7383	14.0147
0.7383	75.2564	1.4781	73.3422	1.4813	23.5963	0.73905	14.016
0.7391	75.282	1.4796	73.41	1.4813	23.5908	0.73905	14.0243
0.7391	75.3231	1.4796	73.4528	1.4829	23.6026	0.73985	14.0236
0.73985	75.3034	1.4812	73.4628	1.4844	23.6121	0.73985	14.0318
0.74065	75.3231	1.4812	73.5078	1.4844	23.6231	0.7406	14.0408
0.74065	75.3325	1.4828	73.53	1.486	23.6333	0.7406	14.0466
0.74145	75.3214	1.4828	73.5417	1.486	23.6491	0.7414	14.0443
0.74145	75.3863	1.4843	73.5494	1.4875	23.6517	0.7414	14.0474
0.7422	75.3949	1.4843	73.62	1.4875	23.6693	0.7422	14.0548
0.7422	75.4581	1.4859	73.6389	1.4891	23.674	0.7422	14.0692
0.743	75.4863	1.4859	73.6478	1.4891	23.6842	0.74295	14.0721
0.743	75.5034	1.4875	73.6644	1.4907	23.6927	0.74375	14.0777
0.74375	75.547	1.4875	73.6617	1.4907	23.7081	0.74375	14.0854
0.74375	75.5188	1.489	73.705	1.4922	23.706	0.74455	14.0857
0.74455	75.5239	1.489	73.7356	1.4922	23.7184	0.74455	14.0868
0.74455	75.5419	1.4906	73.7278	1.4938	23.7289	0.7453	14.1026
0.74535	75.5812	1.4906	73.735	1.4954	23.7488	0.7453	14.1063
0.74535	75.612	1.4921	73.74	1.4954	23.7591	0.7461	14.1071
0.7461	75.6094	1.4921	73.7611	1.4969	23.7612	0.7461	14.1139
0.7461	75.5983	1.4937	73.8106	1.4969	23.7577	0.74685	14.1277
0.7469	75.6026	1.4953	73.8439	1.4985	23.7546	0.74685	14.127
0.7469	75.6325	1.4953	73.8517	1.4985	23.7698	0.74765	14.1301
0.7477	75.6974	1.4968	73.8572	1.5	23.7782	0.74845	14.1392
0.7477	75.7778	1.4968	73.8778	1.5	23.7905	0.74845	14.1418
0.74845	75.7974	1.4984	73.88	1.5016	23.8037	0.7492	14.1373
0.74845	75.7308	1.4984	73.9261	1.5016	23.8228	0.7492	14.1425
0.74925	75.6829	1.5	73.9244	1.5032	23.8304	0.75	14.1586
0.74925	75.6872	1.5	73.9539	1.5032	23.8178	0.75	14.1631
0.75	75.7675	1.5015	73.975	1.5047	23.8294	0.7508	14.1658
0.75	75.888	1.5015	74.0267	1.5047	23.852	0.75155	14.1757
0.7508	75.9915	1.5031	74.0372	1.5063	23.8667	0.75155	14.1798
0.7508	76	1.5031	74.0644	1.5063	23.8722	0.75235	14.1818
0.7516	75.9051	1.5046	74.0917	1.5079	23.8827	0.75235	14.1928
0.7516	75.8291	1.5046	74.1183	1.5094	23.8795	0.7531	14.2022
0.75235	75.8863	1.5062	74.1289	1.5094	23.8932	0.7531	14.2073
0.75235	76.0017	1.5062	74.1517	1.511	23.8989	0.7539	14.2086
0.75315	76.1077	1.5078	74.1706	1.511	23.8995	0.7547	14.2095
0.75315	76.1385	1.5078	74.2228	1.5125	23.9168	0.7547	14.2067
0.75395	76.0684	1.5093	74.2322	1.5125	23.9349	0.75545	14.2149
0.7547	75.9607	1.5093	74.2178	1.5141	23.9415	0.75545	14.2271
0.7547	75.8966	1.5109	74.2156	1.5141	23.9522	0.75625	14.2469
0.7555	75.9701	1.5109	74.2717	1.5157	23.9661	0.75625	14.248
0.7555	76.1103	1.5125	74.2983	1.5157	23.9816	0.75705	14.2458
0.75625	76.2368	1.5125	74.3178	1.5172	23.9824	0.75705	14.2485
0.75625	76.2795	1.514	74.3478	1.5172	23.9795	0.7578	14.2568
0.75705	76.2573	1.514	74.3306	1.5188	23.9819	0.7578	14.2523
0.75705	76.2299	1.5156	74.3417	1.5188	23.995	0.7586	14.2581
0.75785	76.1829	1.5156	74.3694	1.5204	24.0087	0.75935	14.2763
0.75785	76.2393	1.5171	74.3983	1.5204	24.0226	0.75935	14.2816
0.7586	76.3154	1.5171	74.4022	1.5219	24.0417	0.76015	14.2772
0.7586	76.335	1.5187	74.45	1.5235	24.0472	0.76015	14.2893
0.7594	76.3957	1.5187	74.4833	1.5235	24.0444	0.76095	14.2965
0.7594	76.4231	1.5203	74.4828	1.525	24.0525	0.76095	14.2995
0.7602	76.4316	1.5203	74.4933	1.525	24.0748	0.7617	14.3068
0.7602	76.4128	1.5218	74.5228	1.5266	24.0942	0.7625	14.312
0.76095	76.4077	1.5218	74.575	1.5266	24.1144	0.7625	14.314
0.76095	76.4846	1.5234	74.6106	1.5282	24.111	0.7633	14.3151
0.76175	76.5393	1.5234	74.6028	1.5297	24.115	0.7633	14.317
0.7625	76.5803	1.525	74.6011	1.5297	24.1336	0.76405	14.3268
0.7625	76.6342	1.525	74.6439	1.5313	24.1514	0.76405	14.3316
0.7633	76.6085	1.5265	74.6644	1.5313	24.1604	0.76485	14.338
0.7633	76.559	1.5265	74.6867	1.5329	24.1827	0.7656	14.3418
0.7641	76.5556	1.5281	74.685	1.5329	24.1816	0.7656	14.3506
0.7641	76.6043	1.5281	74.7056	1.5344	24.1845	0.7664	14.3562
0.76485	76.6974	1.5296	74.7433	1.5344	24.1903	0.7664	14.3623
0.76485	76.7769	1.5296	74.7794	1.536	24.1979	0.7672	14.3733
0.76565	76.8111	1.5312	74.76	1.536	24.2034	0.76795	14.3765
0.76565	76.7564	1.5312	74.775	1.5375	24.2289	0.76795	14.3721
0.76645	76.6915	1.5328	74.79	1.5375	24.236	0.76875	14.3888
0.7672	76.7239	1.5328	74.8183	1.5391	24.2383	0.76875	14.3985
0.7672	76.7906	1.5343	74.8356	1.5391	24.242	0.76955	14.3958
0.768	76.8966	1.5343	74.8644	1.5407	24.2504	0.7703	14.3981
0.768	76.9282	1.5359	74.8906	1.5422	24.2507	0.7703	14.4089
0.76875	76.9137	1.5359	74.8983	1.5422	24.2714	0.7711	14.4162
0.76875	76.8932	1.5375	74.9089	1.5438	24.2748	0.7711	14.421
0.76955	76.8709	1.5375	74.9339	1.5438	24.2877	0.77185	14.4254
0.76955	76.9231	1.539	74.9467	1.5454	24.2974	0.77185	14.4358
0.77035	77.0179	1.539	74.985	1.5454	24.2995	0.77265	14.4387
0.77035	77.0966	1.5406	75.0311	1.5469	24.2934	0.77345	14.4381
0.7711	77.1402	1.5406	75.0444	1.5469	24.3076	0.77345	14.4395
0.7719	77.1462	1.5421	75.0694	1.5485	24.3202	0.7742	14.4452
0.7719	77.1316	1.5421	75.0622	1.5485	24.3299	0.7742	14.4566
0.7727	77.1197	1.5437	75.0856	1.55	24.3459	0.775	14.4653
0.7727	77.1333	1.5437	75.1311	1.55	24.3585	0.775	14.4725
0.77345	77.1564	1.5453	75.1556	1.5516	24.3535	0.7758	14.471
0.77345	77.2094	1.5453	75.1956	1.5516	24.374	0.7758	14.4661
0.77425	77.2556	1.5468	75.2383	1.5532	24.3685	0.77655	14.4758
0.77425	77.3026	1.5484	75.25	1.5532	24.3803	0.77655	14.4836
0.775	77.3239	1.5484	75.2506	1.5547	24.3945	0.77735	14.4886
0.775	77.3239	1.55	75.2906	1.5547	24.4026	0.7781	14.5032
0.7758	77.3453	1.55	75.3256	1.5563	24.4047	0.7781	14.51
0.7766	77.3197	1.5515	75.3333	1.5563	24.4289	0.7789	14.506
0.7766	77.359	1.5515	75.3628	1.5579	24.4242	0.7789	14.5068
0.77735	77.4	1.5531	75.3606	1.5579	24.4228	0.7797	14.5112
0.77735	77.4556	1.5531	75.3667	1.5594	24.4207	0.7797	14.5128
0.77815	77.5008	1.5546	75.4133	1.5594	24.4179	0.78045	14.5192
0.77815	77.4795	1.5562	75.4456	1.561	24.4016	0.78045	14.5203
0.77895	77.4795	1.5562	75.4928	1.561	24.3989	0.78125	14.5218
0.7797	77.4709	1.5578	75.5117	1.5625	24.3766	0.78125	14.5237
0.7797	77.5094	1.5578	75.5311	1.5625	24.3743	0.78125	14.5232
0.7805	77.5709	1.5593	75.54	1.5641	24.3808	0.78205	14.5271
0.7805	77.6094	1.5593	75.5822	1.5641	24.3861	0.78205	14.533
0.78125	77.6547	1.5609	75.6233	1.5657	24.3837	0.7828	14.5395
0.78125	77.6786	1.5625	75.6689	1.5657	24.3856	0.7828	14.5428
0.78205	77.7162	1.5625	75.7011	1.5672	24.3832	0.7836	14.5446
0.78205	77.712	1.564	75.6961	1.5672	24.3801	0.7836	14.5439
0.78285	77.6889	1.564	75.6956	1.5672	24.3769	0.7836	14.5456
0.7836	77.7299	1.5656	75.735	1.5688	24.3696	0.78435	14.5489
0.7836	77.7342	1.5656	75.7956	1.5688	24.3667	0.78435	14.5444
0.7844	77.7462	1.5671	75.805	1.5704	24.3685	0.78515	14.5401
0.7844	77.7718	1.5671	75.8367	1.5704	24.3745	0.78515	14.544
0.7852	77.7812	1.5687	75.8772	1.5719	24.3803	0.78595	14.5538
0.7852	77.835	1.5687	75.8861	1.5719	24.3824	0.78595	14.5599
0.78595	77.8504	1.5703	75.8928	1.5735	24.3898	0.7867	14.5683
0.78675	77.9068	1.5718	75.9089	1.5735	24.3961	0.7867	14.5741
0.78675	77.9539	1.5718	75.9206	1.575	24.4157	0.7875	14.5721
0.7875	77.994	1.5734	75.935	1.575	24.4283	0.7875	14.5697
0.7875	78.0359	1.5734	75.9339	1.5766	24.436	0.7883	14.5746
0.7883	78.0538	1.575	75.9683	1.5766	24.4488	0.7883	14.5763
0.7883	78.0581	1.575	75.985	1.5782	24.4522	0.78905	14.5864
0.7891	78.0752	1.5765	76.0278	1.5782	24.4551	0.78905	14.5899
0.78985	78.0949	1.5765	76.0278	1.5797	24.4567	0.78985	14.595
0.78985	78.1564	1.5781	76.0733	1.5797	24.4633	0.78985	14.5911
0.79065	78.188	1.5781	76.0961	1.5813	24.4756	0.7906	14.5971
0.79065	78.2248	1.5796	76.1283	1.5813	24.4866	0.7914	14.6065
0.79145	78.259	1.5796	76.1456	1.5829	24.4947	0.7914	14.6167
0.79145	78.2607	1.5812	76.1983	1.5829	24.5029	0.7922	14.6209
0.7922	78.2701	1.5828	76.2361	1.5844	24.5252	0.7922	14.6286
0.793	78.2897	1.5828	76.2433	1.5844	24.5391	0.79295	14.63
0.793	78.3137	1.5843	76.2228	1.586	24.5533	0.79375	14.6322
0.79375	78.3085	1.5843	76.2167	1.586	24.5612	0.79375	14.6346
0.79375	78.3701	1.5859	76.25	1.5875	24.5732	0.79455	14.6474
0.79455	78.4171	1.5859	76.2956	1.5875	24.5832	0.79455	14.6498
0.79455	78.4368	1.5875	76.2922	1.5891	24.5945	0.7953	14.6608
0.79535	78.4342	1.5875	76.3078	1.5891	24.6268	0.7961	14.6596
0.7961	78.4504	1.589	76.3339	1.5907	24.6389	0.7961	14.6679
0.7961	78.5487	1.589	76.3717	1.5907	24.6562	0.79685	14.6761
0.7969	78.5581	1.5906	76.4278	1.5922	24.673	0.79685	14.684
0.7969	78.5795	1.5921	76.4339	1.5938	24.6732	0.79765	14.6917
0.7977	78.6043	1.5921	76.4689	1.5938	24.6879	0.79845	14.7007
0.7977	78.5957	1.5937	76.4956	1.5954	24.6924	0.79845	14.7043
0.79845	78.6085	1.5937	76.5394	1.5954	24.7074	0.7992	14.7052
0.79925	78.6333	1.5953	76.5356	1.5969	24.7226	0.7992	14.7053
0.79925	78.7171	1.5953	76.5372	1.5969	24.7417	0.8	14.711
0.8	78.7239	1.5968	76.565	1.5985	24.7572	0.8008	14.7196
0.8	78.7513	1.5968	76.6239	1.6	24.7724	0.8008	14.7257
0.8008	78.8154	1.5984	76.6406	1.6	24.784	0.80155	14.7258
0.8016	78.8282	1.5984	76.6511	1.6016	24.8116	0.80155	14.7388
0.8016	78.8316	1.6	76.6661	1.6016	24.826	0.80235	14.745
0.80235	78.8427	1.6015	76.6967	1.6032	24.8391	0.8031	14.7488
0.80235	78.9128	1.6015	76.7333	1.6032	24.8585	0.8031	14.7561
0.80315	78.9539	1.6031	76.7572	1.6047	24.8693	0.8039	14.7575
0.80315	78.9701	1.6031	76.7839	1.6047	24.8779	0.8039	14.7562
0.80395	79.0197	1.6046	76.8344	1.6063	24.8932	0.8047	14.7632
0.80395	79.0008	1.6046	76.8578	1.6079	24.9045	0.8047	14.7665
0.8047	79.0008	1.6062	76.8433	1.6079	24.9165	0.80545	14.7696
0.8047	79.0359	1.6062	76.8461	1.6094	24.9244	0.80545	14.7787
0.8055	79.0624	1.6078	76.8728	1.6094	24.9446	0.80625	14.7821
0.80625	79.0897	1.6078	76.905	1.611	24.9643	0.80625	14.7783
0.80625	79.1171	1.6093	76.9206	1.611	24.9753	0.80705	14.7801
0.80705	79.1547	1.6093	76.9294	1.6125	24.9921	0.80705	14.7853
0.80705	79.1906	1.6109	76.9378	1.6125	25.005	0.8078	14.7904
0.80785	79.1564	1.6125	76.975	1.6141	25.01	0.8078	14.7922
0.80785	79.1573	1.6125	77.0222	1.6157	25.0136	0.8086	14.7974
0.8086	79.1564	1.614	77.0456	1.6157	25.011	0.8086	14.7989
0.8086	79.206	1.614	77.0522	1.6172	25.0281	0.80935	14.7996
0.8086	79.2214	1.6156	77.0839	1.6172	25.0465	0.80935	14.8111
0.8094	79.241	1.6156	77.1222	1.6188	25.0643	0.81015	14.8155
0.8094	79.2598	1.6171	77.1228	1.6188	25.0669	0.81015	14.8218
0.8102	79.2316	1.6171	77.1267	1.6204	25.0701	0.81095	14.8236
0.8102	79.2504	1.6187	77.1489	1.6204	25.0916	0.81095	14.8267
0.81095	79.241	1.6187	77.1606	1.6219	25.0995	0.8117	14.8264
0.81095	79.2496	1.6203	77.1628	1.6219	25.1084	0.8117	14.8321
0.81175	79.265	1.6203	77.1811	1.6235	25.1108	0.8125	14.8307
0.81175	79.2573	1.6218	77.22	1.6235	25.1394	0.8125	14.8356
0.8125	79.3068	1.6218	77.2433	1.625	25.1465	0.8133	14.8416
0.8125	79.3043	1.6234	77.2544	1.625	25.1696	0.8133	14.8442
0.8133	79.335	1.6234	77.2772	1.6266	25.1803	0.81405	14.8448
0.8133	79.3256	1.625	77.2939	1.6282	25.1945	0.81405	14.854
0.8141	79.3359	1.625	77.3261	1.6282	25.2173	0.81485	14.8575
0.8141	79.3761	1.6265	77.3444	1.6297	25.232	0.81485	14.8632
0.8141	79.3718	1.6265	77.3706	1.6297	25.2307	0.8156	14.8693
0.81485	79.394	1.6281	77.3567	1.6313	25.2388	0.8156	14.8725
0.81485	79.3829	1.6281	77.3861	1.6313	25.2562	0.8164	14.8662
0.81565	79.3897	1.6296	77.41	1.6329	25.2667	0.8164	14.8731
0.81565	79.4214	1.6296	77.4294	1.6329	25.2793	0.8172	14.8755
0.81645	79.4419	1.6312	77.4733	1.6344	25.3003	0.8172	14.8797
0.81645	79.4744	1.6312	77.5094	1.636	25.3053	0.81795	14.8808
0.8172	79.4761	1.6328	77.4817	1.636	25.3344	0.81795	14.8811
0.8172	79.4658	1.6328	77.4822	1.6375	25.331	0.81875	14.8816
0.818	79.494	1.6343	77.5044	1.6375	25.3449	0.81875	14.8877
0.81875	79.506	1.6343	77.5283	1.6391	25.3567	0.81955	14.8921
0.81875	79.5632	1.6359	77.5489	1.6391	25.3861	0.81955	14.8938
0.81955	79.6103	1.6359	77.5861	1.6407	25.3937	0.8203	14.8963
0.81955	79.6889	1.6375	77.6022	1.6407	25.4171	0.8203	14.899
0.82035	79.7231	1.6375	77.6517	1.6422	25.4325	0.8211	14.9029
0.82035	79.718	1.639	77.6633	1.6438	25.4402	0.8211	14.9073
0.8211	79.7205	1.639	77.6528	1.6438	25.4522	0.82185	14.906
0.8211	79.7615	1.6406	77.6767	1.6454	25.4675	0.82185	14.9101
0.8219	79.8256	1.6406	77.7022	1.6454	25.4832	0.82265	14.9148
0.8227	79.8513	1.6421	77.7044	1.6469	25.4987	0.82265	14.9148
0.8227	79.8692	1.6421	77.7144	1.6469	25.5241	0.82265	14.9208
0.82345	79.9043	1.6437	77.7172	1.6485	25.5297	0.82345	14.9275
0.82425	79.9239	1.6437	77.7472	1.65	25.5446	0.82345	14.9275
0.82425	79.9573	1.6453	77.7944	1.65	25.5614	0.8242	14.9316
0.825	80.0094	1.6453	77.7911	1.6516	25.5577	0.8242	14.9379
0.8258	80.0504	1.6468	77.7789	1.6516	25.5811	0.825	14.9356
0.8258	80.1179	1.6468	77.8128	1.6532	25.6034	0.825	14.9377
0.8266	80.135	1.6484	77.8511	1.6547	25.6291	0.8258	14.9411
0.8266	80.1923	1.6484	77.9028	1.6547	25.632	0.8258	14.9396
0.82735	80.2274	1.65	77.9378	1.6563	25.6373	0.82655	14.9395
0.82815	80.2547	1.6515	77.9439	1.6563	25.6304	0.82655	14.9461
0.82815	80.2846	1.6515	77.9711	1.6579	25.6617	0.82735	14.9537
0.82895	80.3188	1.6531	77.9861	1.6579	25.695	0.82735	14.9522
0.8297	80.3718	1.6531	78.0017	1.6594	25.7052	0.8281	14.9536
0.8297	80.4248	1.6546	78.0311	1.661	25.7318	0.8281	14.9572
0.8305	80.4863	1.6546	78.0678	1.661	25.7562	0.8289	14.959
0.8305	80.4932	1.6562	78.0783	1.6625	25.7627	0.8289	14.9626
0.83125	80.4633	1.6562	78.0867	1.6625	25.7845	0.8297	14.9709
0.83125	80.4752	1.6578	78.1283	1.6641	25.7932	0.8297	14.9734
0.83205	80.5154	1.6578	78.1317	1.6657	25.7913	0.83045	14.9722
0.83205	80.5709	1.6593	78.1789	1.6657	25.8066	0.83045	14.975
0.83285	80.5795	1.6593	78.2178	1.6672	25.8247	0.83125	14.9813
0.83285	80.6265	1.6609	78.25	1.6672	25.8207	0.83125	14.9826
[truncated: 4,727 more rows]

## Sheet: Fig. 2i
TAS		Pristine CNF		Pristine GO		Commercial cellulose separator
ZRe (Ohm cm2)	ZIm (Ohm cm2)	ZRe (Ohm cm2)	ZIm (Ohm cm2)	ZRe (Ohm cm2)	ZIm (Ohm cm2)	ZRe (Ohm cm2)	ZIm (Ohm cm2)
0.02611	-0.03023	0.04494	-0.06897	0.17427	-0.01241	0.05806	-0.06461
0.03797	-0.06642	0.03503	-0.03858	0.17795	-0.02594	0.05547	-0.07041
0.03655	-0.05302	0.03566	-0.05377	0.1826	-0.03769	0.05798	-0.07691
0.04392	-0.06556	0.0453	-0.06403	0.18627	-0.05172	0.06003	-0.07903
0.04323	-0.07464	0.04375	-0.06806	0.19138	-0.06297	0.06073	-0.09038
0.0468	-0.07475	0.04533	-0.07125	0.19801	-0.07866	0.05947	-0.08919
0.04816	-0.0953	0.04811	-0.08467	0.20503	-0.09419	0.063	-0.09463
0.06245	-0.13994	0.04845	-0.09547	0.21109	-0.10898	0.06769	-0.10309
0.05495	-0.1047	0.04859	-0.10344	0.21808	-0.13007	0.06911	-0.11569
0.05591	-0.11711	0.05066	-0.10578	0.22525	-0.15424	0.07133	-0.11973
0.06016	-0.11956	0.05416	-0.11097	0.23513	-0.17709	0.07619	-0.13748
0.05906	-0.12916	0.057	-0.11894	0.24539	-0.20628	0.07609	-0.15152
0.06156	-0.1355	0.05898	-0.12423	0.26134	-0.23851	0.08066	-0.16081
0.06153	-0.14055	0.05941	-0.12967	0.26264	-0.27617	0.08414	-0.16842
0.06411	-0.14828	0.06103	-0.13752			0.08613	-0.17675
0.06688	-0.15502	0.06244	-0.14327			0.0893	-0.18336
0.06823	-0.16281	0.06505	-0.14883			0.09081	-0.19369
0.06819	-0.16977	0.06769	-0.15609			0.09294	-0.20316
0.07338	-0.1782	0.06758	-0.16161			0.09488	-0.21239
0.07183	-0.18808	0.07092	-0.16903			0.09716	-0.22169
0.07636	-0.19386	0.06955	-0.17708			0.10031	-0.23167
0.0822	-0.20984	0.07684	-0.1867			0.10375	-0.24156
0.08917	-0.23919	0.07333	-0.19327			0.10683	-0.25302
0.09167	-0.24892	0.07755	-0.2013
0.09489	-0.25881	0.08241	-0.22181
0.09806	-0.27023	0.08488	-0.23088
0.10144	-0.28069	0.08723	-0.2408
		0.08956	-0.25116
		0.0922	-0.26136
		0.09623	-0.27227

## Sheet: Fig. 2j
Literature		Conductive ions		Commercial		Conductive ions		This work
Thickness (μm)	Ionic resistance (mOhm cm2)	Li+		Thickness (μm)	Ionic resistance (mOhm cm2)	H+ (Celgard 3501)		Thickness (μm)	Ionic resistance (mOhm cm2)
3.5	1944.44			30	150.533	H+ (MPF-30AC-100)		3.5	25
8.6	3739.13			100	142.055	H+ (Nafion N115)
7.1	4382.72			127	138.043	H+ (NKK-TF4030)
5	1851.85	Zn2+		30	39.0325
29	757.18	K+
25	170	OH-
55	366.667	Na+ Cl-
45.5	2058.82	H+
46	57.4282
105	39.0335

## Sheet: Fig. 3a
TAS-LFEC		CS-LFEC
Zre (ohm cm2)	Zim (ohm cm2)	Zre (ohm cm2)	Zim (ohm cm2)
0.02614	0.02272	0.02614	0.02272
0.02506	0.01814	0.02506	0.01814
0.02427	0.01463	0.02427	0.01463
0.02427	0.01159	0.02427	0.01159
0.02439	0.0093	0.02439	0.0093
0.02486	0.00728	0.02486	0.00728
0.02528	0.00542	0.02528	0.00542
0.02566	0.00367	0.02566	0.00367
0.02594	0.00213	0.02594	0.00213
0.02619	0.00070625	0.02619	0.00070625
0.02642	-0.000525	0.02642	-0.000525
0.02675	-0.00169	0.02675	-0.00169
0.02713	-0.00286	0.02713	-0.00286
0.02739	-0.00405	0.02739	-0.00405
0.02761	-0.00534	0.02761	-0.00534
0.02777	-0.00675	0.02777	-0.00675
0.02794	-0.00834	0.02794	-0.00834
0.02809	-0.01025	0.02809	-0.01025
0.0283	-0.0125	0.0283	-0.0125
0.02847	-0.01522	0.02847	-0.01522
0.02861	-0.01844	0.02861	-0.01844
0.02875	-0.02231	0.02875	-0.02231
0.02888	-0.027	0.02888	-0.027
0.02884	-0.03258	0.02884	-0.03258
0.02873	-0.03922	0.02873	-0.03922
0.02873	-0.0473	0.02873	-0.0473
0.02891	-0.05711	0.02891	-0.05711
0.02934	-0.06913	0.02934	-0.06913
0.03003	-0.08342	0.03003	-0.08342
0.03091	-0.10078	0.03091	-0.10078
0.03286	-0.12242	0.03286	-0.12242
0.0355	-0.149	0.0355	-0.149
0.03775	-0.18047	0.03775	-0.18047
0.03967	-0.21695	0.03967	-0.21695
0.04183	-0.26275	0.04183	-0.26275
0.04542	-0.31722	0.04542	-0.31722
0.04998	-0.38063	0.04998	-0.38063
0.05448	-0.45788	0.05448	-0.45788
0.05884	-0.55155	0.05884	-0.55155
0.06341	-0.66514	0.06341	-0.66514
0.06834	-0.80136	0.06834	-0.80136
0.07397	-0.96634	0.07397	-0.96634
0.08073	-1.16508	0.08073	-1.16508
0.08886	-1.40506	0.08886	-1.40506
0.09823	-1.69442	0.09823	-1.69442
0.10917	-2.04378	0.10917	-2.04378
0.12448	-2.46567	0.12448	-2.46567
0.1403	-2.97631	0.1403	-2.97631
0.15536	-3.59381	0.15536	-3.59381
0.17311	-4.33942	0.17311	-4.33942
0.19417	-5.24067	0.19417	-5.24067
0.21856	-6.33128	0.21856	-6.33128
0.24938	-7.65003	0.24938	-7.65003
0.28631	-9.25002	0.28631	-9.25002
0.33181	-11.2	0.33181	-11.2
0.38073	-13.5438	0.38073	-13.5438
0.43373	-16.35	0.43373	-16.35
0.50455	-19.75	0.50455	-19.75
0.58931	-23.875	0.58931	-23.875
0.68656	-28.775	0.68656	-28.775

[truncated: 16 more sheets: Fig. 3b, Fig. 3c, Fig. 3d, Fig. 3e, Fig.4c, Fig. 4d, Fig. 4e, Fig. 5b, Fig. 5c, Fig. 5d, Fig. 5e, Fig. 6a, Fig. 6b ii, Fig. 6c ii, Fig. 6e, Fig. 6f]
